# Supplementary material for: Applying multilevel analysis and the Driver Behavior Questionnaire (DBQ) on unsafe actions under a road safety policy
Source: PLoS One. 2022 Nov 16;17(11):e0277750. doi: 10.1371/journal.pone.0277750 (PMC9668140; doi:10.1371/journal.pone.0277750)
Supplement: S1 Dataset — (XLSX) [file pone.0277750.s001.xlsx]

## Sheet: Datadict
Province	Province
No	Respondent Identifier
District	District
V1	6-scale question (0 = never and 5 = always)	Turning left on a main road toward oncoming vehicles without reducing one’s speed or stopping one’s car at “STOP” signs.
V2	6-scale question (0 = never and 5 = always)	Taking a chance and going through lights that have turned yellow before turning red.
V3	6-scale question (0 = never and 5 = always)	Driving against the flow of traffic or going the wrong way on a one-way street.
V4	6-scale question (0 = never and 5 = always)	Driving on the hard shoulder of roads.
E1	6-scale question (0 = never and 5 = always)	Ignoring the “GIVE WAY” sign when driving on narrow roads and not letting a driver from the other lane proceed.
E2	6-scale question (0 = never and 5 = always)	Not stopping the car at pedestrian crossings to allow people to cross a road.
E3	6-scale question (0 = never and 5 = always)	Overtaking in a prohibited area, on a narrow road, or where signs prohibiting overtaking are present.
L1	6-scale question (0 = never and 5 = always)	Forgetting the current gear that the car is in and checking it with the eyes or hands.
L2	6-scale question (0 = never and 5 = always)	Dozing off while driving.
L3	6-scale question (0 = never and 5 = always)	Intending to turn on the widescreen wiper but turning on the light instead or vice versa.
L4	6-scale question (0 = never and 5 = always)	Forgetting the car park position, such as at the department store.
L5	6-scale question (0 = never and 5 = always)	Getting into the wrong lane when entering a roundabout or approaching a road junction.
G1	6-scale question (0 = never and 5 = always)	Getting involved in unofficial “races” with other drivers and not allowing other drivers to overtake you.
G2	6-scale question (0 = never and 5 = always)	Driving too close to the car in front of you and delivering flashing your lights to encourage the car in front to go faster or get out of the way.
G3	6-scale question (0 = never and 5 = always)	Becoming impatient or getting angry with slow drivers and needing to overtake them.
GS1	7-scale question (1 = Strongly disagree and 5 = Strongly agree)	There are constant and proper campaigns for the “Safe Drive, Maintain Traffic Discipline” program in your area.
GS2	7-scale question (1 = Strongly disagree and 5 = Strongly agree)	There is proper organizing of “Cooperative Operation Center of Road Accident Prevention and Reduction during the Festivals” in your area.
GS3	7-scale question (1 = Strongly disagree and 5 = Strongly agree)	There is organizing of “Community Barriers” by requesting participation from community volunteers (i.e., the Department of Local Administration, etc.) in your area.
GS4	7-scale question (1 = Strongly disagree and 5 = Strongly agree)	There is a public relations effort for “Generous Drive, Maintain Traffic Discipline” via all channels in your area.
GS5	7-scale question (1 = Strongly disagree and 5 = Strongly agree)	There are public relations efforts and campaigns about replacing the use of personal vehicles with public buses in your area.
PA1	7-scale question (1 = Strongly disagree and 5 = Strongly agree)	There is the participation of people in the “Safe Drive, Maintain Traffic Discipline” program in your area.
PA2	7-scale question (1 = Strongly disagree and 5 = Strongly agree)	There is a constant operation by the government/private entities to implement “Safe Drive, Maintain Traffic Discipline” measures in your area.
PA3	7-scale question (1 = Strongly disagree and 5 = Strongly agree)	There is significant participation in the initiative to follow traffic laws along with traffic police during the festivals in your area.
PA4	7-scale question (1 = Strongly disagree and 5 = Strongly agree)	There is proper speed management in communities/villages in your area.
PA5	7-scale question (1 = Strongly disagree and 5 = Strongly agree)	There is 100% participation of wearing a helmet by government/school/private entities in your area.
PA6	7-scale question (1 = Strongly disagree and 5 = Strongly agree)	There is constant control/inspection/deterrence (by the head of the sub-district, village, etc.) regarding drivers in your community.
PTE1	7-scale question (1 = Strongly disagree and 5 = Strongly agree)	Road conditions in your area are convenient for driving and have always been improved.
PTE2	7-scale question (1 = Strongly disagree and 5 = Strongly agree)	There are convenient traffic conditions for driving, as well as proper traffic management, in your area.
PTE3	7-scale question (1 = Strongly disagree and 5 = Strongly agree)	There is environmental management along two-sided pavement for proper vision while driving in your area.
PTE4	7-scale question (1 = Strongly disagree and 5 = Strongly agree)	There is a public transit system as a travel facility to decrease the use of personal vehicles in your area.
GOV		Government Support
PAR		Participation
PTE		Perceived traffic environment
SEX	Male [1], Female (0)	Gender
AGE	< = 35 years old [1], > 35 years old (0)	Age
SAT	Single [1], Other (0)	Family status
EDU	< Bachelor (1), > = Bachelor (0)	Education
INC	> 30,000 Baht [1], < = 30,000 Baht (0)	Income
OCC	Student [1], non-student (0)	Occupation
ADD	Urban [1], Rural (0)	Address
LIC	Have [1], Without (0)	Driver’s license
PVI	Have [1], Without (0)	Past violations
PAC	Have [1], Without (0)	Past accidents
VIO		Violations
ERR		Errors
LAP		Lapses
AGG		Aggressiveness

## Sheet: Data
Province	No	District	V1	V2	V3	V4	E1	E2	E3	L1	L2	L3	L4	L5	G1	G2	G3	GS1	GS2	GS3	GS4	GS5	PA1	PA2	PA3	PA4	PA5	PA6	PTE1	PTE2	PTE3	PTE4	GOV	PAR	PTE	SEX	AGE	SAT	EDU	INC	OCC	ADD	LIC	PVI	PAC	VIO	ERR	LAP	AGG
1	1	1	3	3	3	2	2	3	3	3	2	3	2	3	1	2	3	4	4	5	4	4	3	3	3	4	3	3	2	1	1	1	4.6	3.99	2.37	0	1	0	0	0	0	1	1	0	0	2.75	2.5	2.5	2
1	2	1	2	3	2	3	2	3	2	4	3	2	2	2	2	2	3	5	5	4	5	4	4	4	4	5	5	4	1	1	2	2	4.6	3.99	2.37	0	1	1	0	0	0	1	1	0	0	2.5	2.5	2.66667	2.33333
1	3	1	2	2	2	3	2	2	2	3	2	2	2	3	2	2	4	5	5	6	6	5	5	4	4	4	4	4	1	1	2	2	4.6	3.99	2.37	0	1	0	0	0	0	1	1	0	0	2.25	2.25	2.33333	2.66667
1	4	1	2	2	2	3	2	3	3	3	2	3	3	2	1	1	3	5	5	5	5	4	4	4	5	4	4	4	1	1	3	3	4.6	3.99	2.37	0	1	0	1	0	0	1	1	0	0	2.25	2.5	2.5	1.66667
1	5	1	2	2	3	3	3	3	3	2	3	2	3	3	2	2	3	5	5	6	5	5	4	4	5	4	4	5	1	1	3	3	4.6	3.99	2.37	0	1	1	1	0	0	1	1	0	0	2.5	3	2.5	2.33333
1	6	1	2	3	3	3	3	3	3	2	2	3	3	2	1	1	2	4	4	5	4	4	3	3	3	4	3	3	2	2	4	4	4.6	3.99	2.37	0	1	1	0	0	0	1	1	0	0	2.75	2.75	2.33333	1.33333
1	7	1	2	2	2	2	2	2	3	3	2	2	3	2	1	1	3	6	6	6	6	6	5	5	6	6	6	6	3	3	2	2	4.6	3.99	2.37	0	1	0	0	0	0	1	1	0	0	2	2.25	2.33333	1.66667
1	8	1	2	2	2	3	2	3	3	2	2	3	2	3	2	2	4	5	4	5	4	4	4	4	4	3	3	3	3	1	3	3	4.6	3.99	2.37	0	1	1	0	0	0	1	1	0	0	2.25	2.5	2.5	2.66667
1	9	1	2	2	3	3	2	2	3	2	2	3	3	2	2	2	4	4	4	5	5	4	4	4	5	5	5	4	3	3	2	2	4.6	3.99	2.37	1	0	0	1	0	0	1	1	0	0	2.5	2.5	2.33333	2.66667
1	10	1	2	2	2	3	2	2	2	3	2	3	2	2	1	1	2	5	6	6	4	4	4	4	5	4	3	3	1	1	1	3	4.6	3.99	2.37	0	1	1	1	0	0	1	1	0	0	2.25	2	2.33333	1.33333
1	11	1	3	2	2	2	3	2	2	2	2	2	2	2	2	2	4	4	4	4	4	4	4	5	5	4	4	4	2	2	3	3	4.6	3.99	2.37	1	1	1	0	0	0	1	1	0	0	2.25	2.5	2	2.66667
1	12	1	2	2	3	3	2	2	3	2	2	3	2	2	2	2	4	5	5	4	4	5	4	4	5	5	4	4	3	3	5	5	4.6	3.99	2.37	1	1	0	1	0	0	1	1	0	0	2.5	2.25	2.16667	2.66667
1	13	1	2	2	2	3	3	2	2	2	2	3	2	3	2	2	3	4	4	4	5	4	3	3	3	2	2	2	1	1	1	1	4.6	3.99	2.37	1	0	0	0	1	0	1	1	0	0	2.25	2.25	2.33333	2.33333
1	14	1	3	2	2	3	3	2	2	2	2	3	2	2	1	1	3	4	4	5	4	4	3	3	3	2	3	3	2	2	3	3	4.6	3.99	2.37	1	0	0	1	0	0	1	1	0	0	2.5	2.5	2.16667	1.66667
1	15	1	1	1	1	1	1	1	1	2	1	1	1	1	1	1	2	4	4	4	4	4	5	5	5	5	5	5	2	2	2	1	4.6	3.99	2.37	1	1	1	1	0	0	1	1	0	0	1	1	1.16667	1.33333
1	16	1	1	1	1	1	1	1	1	1	1	1	1	1	1	1	1	5	5	5	5	5	5	5	5	5	5	5	3	3	3	3	4.6	3.99	2.37	1	0	0	1	0	0	1	1	0	1	1	1	1	1
1	17	1	2	2	2	2	3	3	3	2	3	3	2	2	2	2	3	5	5	6	5	5	5	5	4	4	4	4	1	2	2	2	4.6	3.99	2.37	1	1	1	0	0	0	1	1	1	1	2	2.75	2.33333	2.33333
1	18	1	2	3	2	2	3	2	2	2	2	2	3	2	2	2	5	5	4	5	4	5	5	5	4	4	5	5	3	3	1	1	4.6	3.99	2.37	1	0	0	0	1	0	1	1	1	1	2.25	2.5	2.16667	3
1	19	1	3	3	3	3	2	3	3	2	3	2	3	3	2	2	3	4	4	4	4	4	5	5	5	5	5	5	3	3	3	3	4.6	3.99	2.37	1	1	0	0	0	0	1	1	1	0	3	2.5	2.5	2.33333
1	20	1	3	2	2	3	2	2	3	2	2	2	3	2	2	2	4	4	4	5	4	4	4	4	3	3	3	3	2	2	4	4	4.6	3.99	2.37	0	1	1	1	0	0	1	1	1	0	2.5	2.25	2.33333	2.66667
1	21	1	2	2	2	2	2	2	2	2	2	3	2	2	1	1	3	5	5	6	5	5	4	4	4	3	3	3	2	2	3	3	4.6	3.99	2.37	1	0	0	1	0	0	1	1	1	0	2	2.25	2.16667	1.66667
1	22	1	3	3	2	2	2	3	2	2	2	3	3	3	1	2	3	5	5	6	5	4	4	3	3	3	2	2	2	2	1	1	4.6	3.99	2.37	1	1	1	1	0	0	1	1	1	0	2.5	2.25	2.66667	2
1	23	1	1	1	1	1	1	1	1	1	1	1	2	1	1	1	1	5	5	5	5	5	5	5	5	5	5	5	5	5	5	5	4.6	3.99	2.37	1	1	1	0	0	0	1	1	1	0	1	1	1.16667	1
1	24	1	1	1	1	1	1	1	1	1	1	1	1	1	1	1	2	3	3	3	3	3	3	3	3	3	3	3	3	3	3	3	4.6	3.99	2.37	1	0	0	1	0	0	1	1	1	0	1	1	1	1.33333
1	25	1	2	3	2	2	3	2	2	3	3	2	3	2	2	3	3	5	5	4	4	5	4	4	3	3	3	3	2	2	3	3	4.6	3.99	2.37	1	0	0	1	0	0	1	1	1	1	2.25	2.25	2.5	2.66667
1	26	2	1	2	1	1	1	1	2	2	1	1	1	3	2	1	3	6	6	6	5	5	5	5	5	5	5	5	6	6	5	6	5.03	4.58	2.91	1	1	1	0	1	0	1	1	1	0	1.25	1.5	1.66667	2
1	27	2	1	1	1	1	1	1	1	1	1	1	1	1	1	1	1	5	5	5	5	5	5	5	5	5	5	5	3	3	3	3	5.03	4.58	2.91	0	0	0	0	0	0	1	1	0	0	1	1	1	1
1	28	2	1	1	1	1	1	1	1	1	1	1	1	1	1	1	2	4	4	4	4	4	4	4	4	4	4	4	1	1	1	1	5.03	4.58	2.91	0	1	1	1	0	0	1	1	0	0	1	1	1	1.33333
1	29	2	1	1	1	1	1	1	1	1	1	1	1	1	1	1	1	7	7	7	7	7	7	7	7	7	7	7	4	4	4	4	5.03	4.58	2.91	0	1	1	0	0	0	1	1	0	0	1	1	1	1
1	30	2	1	2	1	2	1	1	1	1	1	1	1	1	1	1	2	5	5	5	5	5	6	6	6	6	6	6	3	3	3	3	5.03	4.58	2.91	0	1	1	0	0	0	1	1	0	0	1.5	1	1	1.33333
1	31	2	1	1	1	1	1	1	1	2	1	1	1	1	1	1	1	4	4	4	4	4	6	6	6	6	6	6	2	2	2	2	5.03	4.58	2.91	1	0	0	1	0	0	1	1	0	0	1	1	1.16667	1
1	32	2	1	1	1	1	1	1	1	1	2	1	1	1	1	1	2	4	4	4	4	4	5	5	5	5	5	5	2	2	2	2	5.03	4.58	2.91	0	1	1	0	0	0	1	1	0	0	1	1	1.16667	1.33333
1	33	2	1	1	1	1	1	1	1	1	1	1	1	1	1	1	1	5	5	5	5	5	6	6	6	6	6	6	3	3	3	2	5.03	4.58	2.91	0	1	1	1	0	0	1	1	0	0	1	1	1	1
1	34	2	1	1	1	1	1	1	1	2	2	2	1	1	1	1	1	5	5	5	5	5	6	6	6	6	6	6	3	3	3	3	5.03	4.58	2.91	1	0	0	1	0	0	1	1	0	0	1	1	1.5	1
1	35	2	2	2	3	3	2	2	3	2	3	2	3	3	1	3	3	5	5	6	5	5	4	4	3	3	4	4	3	3	1	1	5.03	4.58	2.91	0	0	0	0	0	0	1	1	0	0	2.5	2.25	2.5	2.33333
1	36	2	2	2	2	2	3	2	2	3	2	3	2	3	1	3	3	5	5	6	5	5	3	3	2	2	2	3	2	2	4	4	5.03	4.58	2.91	0	1	1	0	0	0	1	1	0	0	2	2.5	2.66667	2.33333
1	37	2	2	2	2	2	2	2	3	2	2	2	3	2	2	4	4	4	4	5	5	4	4	4	4	3	3	3	2	2	4	4	5.03	4.58	2.91	0	1	1	1	0	0	1	1	0	0	2	2.25	2.16667	3.33333
1	38	2	2	3	3	2	2	3	3	2	2	3	3	3	1	2	2	4	5	6	5	5	4	4	3	3	3	4	3	3	4	4	5.03	4.58	2.91	1	0	0	1	0	0	1	1	0	0	2.5	2.5	2.66667	1.66667
1	39	2	2	3	2	2	2	2	2	2	2	3	2	2	2	3	3	4	4	5	4	4	3	3	3	3	4	4	2	2	4	4	5.03	4.58	2.91	0	1	1	1	0	0	1	1	0	0	2.25	2.25	2.16667	2.66667
1	40	2	2	3	3	3	2	3	3	3	2	2	3	3	1	2	2	5	5	6	5	5	5	5	5	5	5	5	4	4	4	4	5.03	4.58	2.91	0	1	1	0	0	0	1	1	0	0	2.75	2.5	2.5	1.66667
1	41	2	2	2	2	2	3	2	3	2	2	2	3	2	1	2	2	6	6	7	6	6	5	5	5	4	4	4	2	2	3	3	5.03	4.58	2.91	1	0	0	0	0	0	1	1	0	0	2	2.75	2.16667	1.66667
1	42	2	3	2	3	3	2	2	3	2	2	3	3	2	1	3	3	5	5	4	4	3	3	3	4	3	3	2	2	2	1	1	5.03	4.58	2.91	0	1	0	0	0	0	1	1	0	0	2.75	2.25	2.33333	2.33333
1	43	2	2	2	2	2	2	2	3	2	2	3	3	2	1	2	2	6	6	6	6	6	5	5	5	5	5	5	3	3	3	3	5.03	4.58	2.91	0	1	1	0	0	0	1	1	0	0	2	2.25	2.33333	1.66667
1	44	2	2	2	2	3	2	3	3	3	2	3	2	2	2	4	4	5	6	5	4	4	4	3	3	2	3	3	2	2	4	4	5.03	4.58	2.91	1	1	1	0	0	0	1	1	0	0	2.25	2.5	2.5	3.33333
1	45	2	2	2	2	3	2	2	3	2	2	3	2	2	1	2	2	5	6	6	6	6	5	5	4	4	4	4	3	3	4	4	5.03	4.58	2.91	0	1	1	1	0	0	1	1	0	0	2.25	2.25	2.33333	1.66667
1	46	2	2	3	3	3	3	2	2	2	2	2	3	3	1	1	2	5	5	5	5	5	4	4	4	4	4	4	3	3	4	4	5.03	4.58	2.91	1	0	0	1	0	0	1	1	0	0	2.75	2.5	2.5	1.33333
1	47	2	2	3	3	2	2	2	3	2	2	3	2	3	1	2	2	4	4	5	5	5	4	4	4	5	5	5	2	2	3	3	5.03	4.58	2.91	1	0	0	1	0	0	1	1	1	0	2.5	2.25	2.33333	1.66667
1	48	2	2	2	2	2	2	3	2	2	2	3	2	2	2	3	3	4	4	5	3	3	3	3	4	3	3	3	2	2	4	4	5.03	4.58	2.91	0	0	0	0	0	0	1	1	1	0	2	2.25	2.16667	2.66667
1	49	2	2	2	3	3	2	2	2	2	2	3	3	2	1	3	3	5	5	5	5	5	5	5	5	4	4	4	3	3	3	3	5.03	4.58	2.91	1	1	1	1	0	1	1	1	1	0	2.5	2.25	2.33333	2.33333
1	50	2	1	1	1	1	1	1	1	2	1	1	1	1	1	1	2	5	5	5	5	5	6	6	6	6	6	6	2	2	2	2	5.03	4.58	2.91	1	0	0	1	1	0	1	1	1	0	1	1	1.16667	1.33333
1	51	2	2	2	2	2	2	2	3	3	2	2	2	2	1	1	2	7	7	7	6	6	6	6	6	6	6	3	3	3	3	4	5.03	4.58	2.91	0	0	0	1	0	0	1	1	1	0	2	2.25	2.16667	1.33333
2	52	3	1	1	1	1	1	1	1	1	1	1	1	1	1	1	1	4	4	4	4	4	4	4	4	4	4	4	4	4	4	4	5.39	5.47	2.33	1	1	1	0	0	0	1	1	0	0	1	1	1	1
2	53	3	1	1	1	1	1	1	1	2	1	1	2	1	3	1	2	4	4	4	4	4	4	4	4	4	4	4	1	1	1	3	5.39	5.47	2.33	0	1	0	1	0	0	1	0	0	1	1	1	1.66667	2
2	54	3	1	1	1	1	1	1	1	1	1	1	1	1	1	1	2	6	6	7	7	6	6	6	6	6	6	6	2	2	2	1	5.39	5.47	2.33	1	1	1	0	0	0	0	1	1	0	1	1	1	1.33333
2	55	3	1	1	1	1	1	1	1	1	1	1	1	1	1	1	1	6	6	6	6	6	7	6	6	6	6	6	3	3	3	3	5.39	5.47	2.33	0	1	0	0	1	0	0	1	1	0	1	1	1	1
2	56	3	1	1	1	1	1	1	1	3	1	1	1	1	1	1	1	6	6	6	6	6	5	5	5	5	6	6	2	2	2	1	5.39	5.47	2.33	0	1	1	1	0	1	0	0	0	0	1	1	1.33333	1
2	57	3	1	1	1	1	1	1	1	1	1	1	1	1	1	1	1	4	4	4	4	4	5	5	5	5	5	5	2	2	2	2	5.39	5.47	2.33	1	0	1	1	0	0	0	1	0	1	1	1	1	1
2	58	3	1	1	1	1	1	1	1	1	1	1	1	1	1	1	2	6	6	6	6	6	6	6	6	6	6	6	3	3	3	2	5.39	5.47	2.33	1	1	1	0	0	0	0	1	0	0	1	1	1	1.33333
2	59	3	1	1	1	1	1	1	1	1	1	1	1	1	1	1	2	6	6	6	6	6	6	6	6	6	6	6	3	3	3	2	5.39	5.47	2.33	0	1	1	0	0	0	0	1	1	0	1	1	1	1.33333
2	60	3	1	1	1	1	1	1	1	1	1	1	1	1	1	1	2	4	4	4	4	4	5	5	5	5	5	5	3	3	3	2	5.39	5.47	2.33	1	0	0	0	1	0	0	1	1	0	1	1	1	1.33333
2	61	3	1	1	1	1	1	1	1	1	1	1	1	1	1	1	1	6	6	6	6	6	6	6	6	6	6	6	1	1	1	1	5.39	5.47	2.33	1	0	0	1	0	0	0	1	0	0	1	1	1	1
2	62	3	1	1	1	1	1	1	1	2	1	1	1	1	1	1	2	6	6	5	6	6	6	6	6	6	6	6	3	3	3	2	5.39	5.47	2.33	0	0	0	1	1	0	0	1	1	0	1	1	1.16667	1.33333
2	63	3	1	1	1	1	1	1	1	1	1	1	1	1	1	1	1	6	6	6	6	6	6	6	6	6	6	6	3	3	3	5	5.39	5.47	2.33	0	0	0	0	0	0	0	1	0	0	1	1	1	1
2	64	3	1	1	1	1	1	1	1	2	1	2	2	1	1	1	2	6	6	6	6	6	6	6	6	6	6	6	2	2	2	1	5.39	5.47	2.33	1	1	1	0	0	0	0	1	1	0	1	1	1.66667	1.33333
2	65	3	1	1	1	1	1	1	1	2	1	1	2	1	1	1	2	6	6	6	6	6	6	6	6	6	6	6	2	2	2	2	5.39	5.47	2.33	0	0	0	1	0	0	0	1	1	0	1	1	1.33333	1.33333
2	66	3	1	1	1	1	1	1	1	1	1	1	1	1	1	1	2	6	6	6	6	6	6	6	6	6	6	6	2	2	2	2	5.39	5.47	2.33	0	0	1	1	0	0	1	1	0	0	1	1	1	1.33333
2	67	3	1	1	1	1	1	1	2	1	1	1	1	1	1	1	3	4	4	4	4	4	4	4	4	4	4	4	2	2	2	2	5.39	5.47	2.33	1	0	0	0	0	0	1	1	1	0	1	1.5	1	1.66667
2	68	4	1	1	1	3	1	1	2	1	2	1	1	1	1	1	1	3	3	3	3	3	3	3	3	3	3	3	1	1	1	1	4.53	4.41	2.69	1	0	1	1	0	0	0	0	1	0	1.5	1.25	1.16667	1
2	69	4	1	1	1	2	1	1	1	1	1	1	1	1	1	2	1	4	4	4	4	4	6	7	7	7	7	7	1	4	4	4	4.53	4.41	2.69	0	1	0	1	0	0	0	1	0	0	1.25	1	1	1.33333
2	70	4	1	1	1	1	1	1	1	3	1	1	2	1	1	1	1	4	7	7	4	4	4	4	4	4	4	4	2	2	2	2	4.53	4.41	2.69	0	1	1	0	0	0	0	1	1	1	1	1	1.83333	1
2	71	4	1	1	1	1	1	1	1	1	2	1	1	1	1	1	1	5	5	5	5	3	3	6	3	3	1	1	1	1	2	1	4.53	4.41	2.69	1	0	0	1	0	0	0	1	1	0	1	1	1.16667	1
2	72	4	1	1	1	1	1	1	2	2	2	2	2	3	1	1	2	5	7	7	5	1	5	5	5	5	5	5	1	1	3	1	4.53	4.41	2.69	0	0	0	1	0	0	0	1	1	0	1	1.25	2.16667	1.33333
2	73	4	1	1	1	1	1	1	1	1	2	1	1	1	1	1	1	4	4	4	4	4	4	4	4	4	4	4	1	4	4	4	4.53	4.41	2.69	1	1	1	1	0	0	0	1	0	0	1	1	1.33333	1
2	74	4	1	1	1	1	1	1	1	1	1	1	1	1	1	1	1	4	4	4	4	4	4	4	4	4	4	4	4	4	4	4	4.53	4.41	2.69	1	1	1	1	0	1	0	0	0	0	1	1	1	1
2	75	4	1	1	1	1	1	1	1	2	2	1	2	1	1	2	2	6	6	6	5	5	5	5	5	5	5	5	5	5	5	5	4.53	4.41	2.69	1	0	0	1	0	0	0	1	0	0	1	1	1.66667	1.66667
2	76	4	1	1	1	1	1	1	1	1	1	1	1	1	1	1	1	5	7	5	5	5	5	5	5	5	5	5	3	3	3	3	4.53	4.41	2.69	1	1	0	0	0	0	0	1	1	1	1	1	1	1
2	77	5	1	1	1	1	1	1	1	1	1	1	1	1	1	1	1	5	5	5	5	5	5	5	5	5	5	5	3	3	3	3	5	5.68	2.93	1	0	1	1	0	0	0	1	1	0	1	1	1	1
2	78	5	1	1	1	1	1	1	1	1	1	1	1	1	1	1	1	6	6	6	6	6	7	7	7	7	7	7	4	4	4	4	5	5.68	2.93	0	1	1	0	0	0	1	1	1	0	1	1	1	1
2	79	5	1	1	1	1	1	1	1	1	1	1	2	1	1	1	2	5	5	5	5	5	7	7	7	7	7	7	2	2	2	1	5	5.68	2.93	0	1	1	0	0	0	1	1	0	0	1	1	1.33333	1.33333
2	80	5	1	1	1	1	1	1	1	1	1	1	1	1	1	1	1	5	5	5	5	5	6	6	6	6	6	6	3	3	3	2	5	5.68	2.93	1	0	0	1	0	0	1	1	1	1	1	1	1	1
2	81	5	1	1	1	1	1	1	1	2	1	1	1	1	1	1	2	5	5	5	5	5	6	6	6	6	6	6	2	2	2	2	5	5.68	2.93	0	1	1	0	0	0	0	1	1	0	1	1	1.16667	1.33333
2	82	5	1	1	1	1	1	1	1	2	1	1	1	1	1	1	2	5	5	5	5	5	6	6	6	6	6	6	3	3	3	3	5	5.68	2.93	0	1	0	0	0	0	0	1	0	0	1	1	1.33333	1.33333
2	83	5	1	1	1	2	1	1	1	1	1	1	1	1	1	1	2	4	4	4	4	4	6	6	6	6	6	6	2	2	2	2	5	5.68	2.93	1	0	1	0	0	0	0	1	1	0	1.25	1	1.16667	1.33333
2	84	5	1	1	1	1	1	1	1	2	2	2	1	1	1	1	1	5	5	5	5	5	6	6	6	6	6	6	3	3	3	3	5	5.68	2.93	1	0	1	1	0	0	0	1	0	0	1	1	1.5	1
2	85	5	1	1	1	1	1	1	2	1	1	1	1	1	1	1	2	5	5	5	5	5	6	6	6	6	6	6	4	4	4	4	5	5.68	2.93	1	0	1	1	0	0	1	1	0	0	1	1.5	1	1.33333
2	86	5	1	1	1	2	1	1	1	1	1	1	1	1	1	2	2	4	4	4	4	4	5	5	5	5	5	5	1	1	1	1	5	5.68	2.93	1	1	1	0	0	0	1	1	1	1	1.25	1	1.16667	1.66667
2	87	5	1	1	1	1	1	1	1	1	2	1	1	1	1	1	2	4	4	4	4	4	5	5	5	5	5	5	2	2	2	2	5	5.68	2.93	1	1	1	0	0	0	1	1	1	0	1	1	1.16667	1.33333
2	88	5	1	1	1	1	1	1	1	1	1	1	1	1	1	1	2	4	4	4	4	4	4	4	4	4	4	4	1	1	1	1	5	5.68	2.93	1	1	1	1	0	0	0	1	1	0	1	1	1	1.33333
2	89	5	1	1	1	2	1	1	1	1	1	1	1	1	1	1	2	5	5	5	5	5	5	5	5	5	5	5	3	3	3	3	5	5.68	2.93	1	0	1	1	0	0	0	1	1	1	1.25	1	1	1.33333
2	90	5	1	1	1	1	1	1	1	1	1	1	1	1	1	1	2	3	3	3	3	3	3	3	3	3	3	3	3	3	3	3	5	5.68	2.93	1	1	1	0	0	0	0	1	0	0	1	1	1	1.33333
2	91	5	1	1	1	1	1	1	1	1	1	1	1	1	1	1	1	7	7	7	7	7	7	7	7	7	7	7	4	4	4	4	5	5.68	2.93	1	0	1	1	0	0	0	1	0	0	1	1	1	1
2	92	5	1	1	1	1	1	1	1	2	1	1	1	1	1	1	1	4	4	4	4	4	6	6	6	6	6	6	2	2	2	2	5	5.68	2.93	0	1	1	0	0	1	0	0	0	0	1	1	1.16667	1
2	93	5	1	2	1	2	1	1	1	1	1	1	1	1	1	1	2	5	5	5	5	5	6	6	6	6	6	6	3	3	3	3	5	5.68	2.93	1	0	0	0	1	0	0	1	1	1	1.5	1	1	1.33333
2	94	5	1	1	1	1	1	1	1	2	1	1	1	1	1	1	2	4	4	4	4	4	5	5	5	5	5	5	2	2	2	1	5	5.68	2.93	1	1	1	0	0	0	0	1	1	0	1	1	1.16667	1.33333
2	95	5	1	1	1	2	1	1	1	1	1	1	1	1	1	1	2	6	6	6	6	6	6	6	6	6	6	6	3	3	3	3	5	5.68	2.93	1	0	1	0	0	0	0	1	1	1	1.25	1	1	1.33333
2	96	5	1	1	1	1	1	1	1	1	1	1	2	1	1	1	1	5	5	5	5	5	5	5	5	5	5	5	5	5	5	5	5	5.68	2.93	0	1	0	0	1	0	0	1	0	0	1	1	1.16667	1
2	97	5	1	1	1	1	1	1	1	1	1	1	1	1	1	1	1	5	5	5	5	5	5	5	5	5	5	5	3	3	3	3	5	5.68	2.93	0	1	1	0	0	0	0	0	0	0	1	1	1	1
2	98	5	1	1	1	1	1	1	1	1	1	2	1	1	1	1	1	6	6	6	6	6	6	6	6	6	6	6	3	3	3	3	5	5.68	2.93	0	1	1	0	0	1	0	0	0	0	1	1	1.16667	1
2	99	5	1	1	1	1	1	1	1	1	1	1	1	1	1	1	2	6	6	6	6	6	6	6	6	6	6	6	5	5	5	5	5	5.68	2.93	1	1	1	0	0	0	1	1	1	0	1	1	1	1.33333
2	100	5	1	1	1	1	1	1	1	2	1	1	2	1	1	1	2	6	6	6	6	6	6	6	6	6	6	6	4	4	4	4	5	5.68	2.93	0	1	1	0	0	0	1	1	1	0	1	1	1.33333	1.33333
2	101	5	1	1	1	1	1	1	1	1	1	1	1	1	1	1	2	6	6	6	6	6	7	7	7	7	7	7	4	4	4	4	5	5.68	2.93	1	0	0	0	0	0	1	1	1	0	1	1	1.16667	1.33333
3	102	6	2	3	3	2	2	1	1	1	1	2	3	2	1	1	2	3	3	3	4	3	5	5	5	4	5	5	5	5	5	4	5.02	5.29	3.42	0	0	1	0	0	0	0	1	1	0	2.5	1.75	2	1.33333
3	103	6	2	1	2	1	1	1	1	1	1	2	1	1	1	1	2	6	7	7	7	6	6	6	6	6	7	6	6	5	5	6	5.02	5.29	3.42	1	1	1	1	0	0	0	1	0	0	1.5	1	1.16667	1.33333
3	104	6	2	3	1	2	1	1	1	1	1	2	1	1	2	2	1	7	6	6	6	6	6	7	7	5	5	5	6	6	7	6	5.02	5.29	3.42	0	1	1	0	0	0	0	1	0	0	2	1	1.16667	1.66667
3	105	6	2	2	1	1	1	1	1	1	1	2	2	2	1	1	1	6	6	6	7	7	6	6	5	6	6	6	7	7	6	7	5.02	5.29	3.42	0	1	0	0	0	0	0	1	0	0	1.5	1	1.5	1
3	106	6	1	1	2	1	1	1	1	1	1	1	2	1	1	2	2	7	7	7	6	6	6	6	6	5	7	6	6	6	6	7	5.02	5.29	3.42	1	0	0	0	1	0	0	1	0	0	1.25	1.25	1.16667	1.66667
3	107	6	1	1	1	1	1	1	1	2	1	1	2	1	1	1	2	7	6	6	6	6	7	7	7	6	6	6	7	6	6	6	5.02	5.29	3.42	0	1	1	1	0	1	0	1	0	0	1	1	1.33333	1.33333
3	108	6	1	1	1	2	1	1	1	1	1	1	1	1	1	1	2	6	6	6	6	6	6	6	6	6	6	6	3	3	3	3	5.02	5.29	3.42	1	0	0	1	1	0	0	1	0	0	1.25	1	1	1.33333
3	109	6	1	1	1	2	1	1	1	1	1	1	1	1	1	1	2	5	5	5	5	5	5	5	5	5	5	5	3	3	3	3	5.02	5.29	3.42	0	1	0	0	0	0	0	1	0	1	1.25	1	1	1.33333
3	110	6	1	1	1	1	1	1	1	2	1	1	1	1	1	1	2	5	5	5	5	5	6	6	6	6	6	6	3	3	3	3	5.02	5.29	3.42	1	0	0	1	0	0	0	1	0	0	1	1	1.33333	1.33333
3	111	6	1	1	1	2	1	1	1	1	1	1	1	1	1	1	2	4	4	4	4	4	6	6	6	6	6	6	2	2	2	2	5.02	5.29	3.42	0	0	0	1	1	0	0	1	0	0	1.25	1	1.16667	1.33333
3	112	6	1	1	1	1	1	1	1	2	1	1	1	1	1	1	2	4	4	4	4	4	5	5	5	5	5	5	2	2	2	1	5.02	5.29	3.42	1	1	0	0	0	0	0	1	0	0	1	1	1.16667	1.33333
3	113	6	1	1	1	1	1	1	1	1	1	1	2	1	1	1	1	5	5	5	5	5	5	5	5	5	5	5	5	5	5	5	5.02	5.29	3.42	1	0	0	1	1	0	0	1	1	0	1	1	1.16667	1
3	114	6	1	1	1	1	1	1	1	1	1	1	1	1	1	1	1	5	5	5	5	5	5	5	5	5	5	5	3	3	3	3	5.02	5.29	3.42	0	0	1	0	1	0	0	1	1	0	1	1	1	1
3	115	6	1	1	1	1	1	1	1	1	1	1	1	1	1	1	2	3	3	3	3	3	3	3	3	3	3	3	3	3	3	3	5.02	5.29	3.42	1	1	1	1	1	0	0	1	1	0	1	1	1	1.33333
3	116	6	1	1	1	1	1	1	1	1	1	1	1	1	1	1	1	5	5	5	5	5	5	5	5	5	5	5	3	3	3	3	5.02	5.29	3.42	0	1	0	1	0	0	0	1	0	0	1	1	1	1
3	117	6	1	1	1	1	1	1	1	1	1	1	1	1	1	1	2	4	4	4	4	4	4	4	4	4	4	4	1	1	1	1	5.02	5.29	3.42	1	0	0	0	0	0	0	1	1	0	1	1	1	1.33333
3	118	6	1	1	1	1	1	1	1	2	1	1	1	1	1	1	2	5	5	5	5	5	6	6	6	6	6	6	2	2	2	2	5.02	5.29	3.42	1	0	0	1	0	0	0	1	0	0	1	1	1.16667	1.33333
3	119	6	1	1	1	1	1	1	1	1	1	1	1	1	1	1	1	7	7	7	7	7	7	7	7	7	7	7	4	4	4	4	5.02	5.29	3.42	0	1	1	1	0	0	0	1	1	0	1	1	1	1
3	120	6	1	2	1	2	1	1	1	1	1	1	1	1	1	1	2	5	5	5	5	5	6	6	6	6	6	6	3	3	3	3	5.02	5.29	3.42	1	0	0	0	1	0	0	1	1	0	1.5	1	1	1.33333
3	121	6	1	1	1	1	1	1	1	2	1	1	1	1	1	1	1	4	4	4	4	4	6	6	6	6	6	6	2	2	2	2	5.02	5.29	3.42	0	0	0	0	0	0	0	1	0	0	1	1	1.16667	1
3	122	6	1	1	1	1	1	1	1	1	2	1	1	1	1	1	2	4	4	4	4	4	5	5	5	5	5	5	2	2	2	2	5.02	5.29	3.42	1	1	1	1	0	1	0	1	1	0	1	1	1.16667	1.33333
3	123	6	2	2	2	3	2	3	3	3	2	3	3	2	1	1	3	5	5	5	5	4	4	4	5	4	4	4	1	1	3	3	5.02	5.29	3.42	1	1	1	1	0	1	0	1	1	0	2.25	2.5	2.5	1.66667
3	124	6	2	2	3	3	3	3	3	2	3	2	3	3	2	2	3	5	5	6	5	5	4	4	5	4	4	5	1	1	3	3	5.02	5.29	3.42	1	0	0	1	0	0	0	1	1	0	2.5	3	2.5	2.33333
3	125	6	3	3	3	3	2	3	3	2	3	2	3	3	2	2	3	4	4	4	4	4	5	5	5	5	5	5	3	3	3	3	5.02	5.29	3.42	0	1	0	0	0	0	0	1	1	0	3	2.5	2.5	2.33333
3	126	6	2	3	3	3	3	3	3	2	2	3	3	2	1	1	2	4	4	5	4	4	3	3	3	4	3	3	2	2	4	4	5.02	5.29	3.42	0	0	0	0	1	0	0	1	1	0	2.75	2.75	2.33333	1.33333
3	127	6	2	2	2	2	2	2	3	3	2	2	3	2	1	1	3	6	6	6	6	6	5	5	6	6	6	6	3	3	2	2	5.02	5.29	3.42	1	0	0	1	0	0	0	1	1	0	2	2.25	2.33333	1.66667
3	128	7	2	2	2	3	2	3	3	2	2	3	2	3	2	2	4	5	4	5	4	4	4	4	4	3	3	3	2	1	3	3	5.13	4.98	3.02	1	0	0	1	0	0	1	1	1	0	2.25	2.5	2.5	2.66667
3	129	7	2	2	3	3	2	2	3	2	2	3	3	2	2	2	4	4	4	5	5	4	4	4	5	5	5	4	3	3	2	2	5.13	4.98	3.02	1	1	1	0	0	1	1	1	1	0	2.5	2.5	2.33333	2.66667
3	130	7	3	2	2	3	2	2	3	2	2	2	3	2	2	2	4	4	4	5	4	4	4	4	3	3	3	3	2	2	4	4	5.13	4.98	3.02	0	1	1	0	0	0	1	1	1	0	2.5	2.25	2.33333	2.66667
3	131	7	2	2	2	3	2	2	2	3	2	3	2	2	1	1	2	5	6	6	4	4	4	4	5	4	3	3	1	1	1	3	5.13	4.98	3.02	1	1	0	1	0	0	1	1	1	1	2.25	2	2.33333	1.33333
3	132	7	3	2	2	2	3	2	2	2	2	2	2	2	2	2	4	4	4	4	4	4	4	5	5	4	4	4	2	2	3	3	5.13	4.98	3.02	1	1	0	0	0	0	1	1	1	0	2.25	2.5	2	2.66667
3	133	7	2	2	3	3	2	2	3	2	2	3	2	2	2	2	4	5	5	4	4	5	4	4	5	5	4	4	3	3	5	5	5.13	4.98	3.02	1	1	1	0	0	0	1	1	1	0	2.5	2.25	2.16667	2.66667
3	134	7	2	2	2	2	2	2	2	2	2	3	2	2	1	1	3	5	5	6	5	5	4	4	4	3	3	3	2	2	3	3	5.13	4.98	3.02	1	0	0	1	0	0	1	1	1	0	2	2.25	2.16667	1.66667
3	135	7	2	2	2	3	3	2	2	2	2	3	2	3	2	2	3	4	4	4	5	4	3	3	3	2	2	2	1	1	1	1	5.13	4.98	3.02	1	0	0	0	0	0	1	1	1	0	2.25	2.25	2.33333	2.33333
3	136	7	1	1	1	1	1	1	1	1	1	1	1	1	1	1	2	6	6	6	6	6	6	6	6	6	6	6	3	3	3	2	5.13	4.98	3.02	1	0	0	1	0	0	1	1	1	0	1	1	1	1.33333
3	137	7	1	1	1	1	1	1	1	2	1	1	1	1	1	1	2	6	6	5	6	6	6	6	6	6	6	6	3	3	3	2	5.13	4.98	3.02	0	0	0	1	0	0	1	1	1	0	1	1	1.16667	1.33333
3	138	7	1	1	1	1	1	1	1	1	1	1	1	1	1	1	2	6	6	7	7	6	6	6	6	6	6	6	2	2	2	1	5.13	4.98	3.02	1	0	0	1	1	0	1	1	1	0	1	1	1	1.33333
3	139	7	1	1	1	1	1	1	1	1	1	1	1	1	1	1	1	6	6	6	6	6	7	6	6	6	6	6	3	3	3	3	5.13	4.98	3.02	0	0	0	1	0	0	1	1	1	0	1	1	1	1
3	140	7	1	1	1	1	1	1	1	2	1	1	2	1	1	1	2	6	6	6	6	6	6	6	6	6	6	6	2	2	2	2	5.13	4.98	3.02	1	0	1	0	1	0	1	1	1	0	1	1	1.33333	1.33333
3	141	7	1	1	1	1	1	1	1	1	1	1	1	1	1	1	2	4	4	4	4	4	5	5	5	5	5	5	3	3	3	2	5.13	4.98	3.02	1	1	1	1	0	0	1	1	1	0	1	1	1	1.33333
3	142	7	1	1	1	1	1	1	1	1	1	1	1	1	1	1	1	6	6	6	6	6	6	6	6	6	6	6	1	1	1	1	5.13	4.98	3.02	1	0	0	1	0	0	1	1	1	0	1	1	1	1
3	143	7	1	1	1	1	1	1	1	1	1	1	1	1	1	1	2	6	6	6	6	6	6	6	6	6	6	6	5	5	5	5	5.13	4.98	3.02	1	1	1	1	0	0	1	1	1	0	1	1	1	1.33333
3	144	7	1	1	1	1	1	1	1	2	1	1	2	1	1	1	2	6	6	6	6	6	6	6	6	6	6	6	4	4	4	4	5.13	4.98	3.02	0	0	0	0	1	0	1	1	1	0	1	1	1.33333	1.33333
3	145	7	1	1	1	1	1	1	1	1	1	1	1	1	1	1	2	6	6	6	6	6	7	7	7	7	7	7	4	4	4	4	5.13	4.98	3.02	1	0	0	0	0	0	1	1	1	0	1	1	1.16667	1.33333
3	146	7	1	1	1	1	1	1	2	1	1	1	1	1	1	1	2	5	5	5	5	5	6	6	6	6	6	6	4	4	4	4	5.13	4.98	3.02	1	0	0	1	0	0	1	1	1	1	1	1.5	1	1.33333
3	147	7	1	1	1	1	1	1	1	1	1	1	1	1	1	1	1	4	4	4	4	4	4	4	4	4	4	4	4	4	4	4	5.13	4.98	3.02	1	1	1	1	1	0	1	1	1	1	1	1	1	1
3	148	7	1	1	1	1	1	1	1	2	2	1	2	1	1	2	2	6	6	6	5	5	5	5	5	5	5	5	5	5	5	5	5.13	4.98	3.02	0	0	0	0	1	0	1	1	1	0	1	1	1.66667	1.66667
3	149	7	1	1	1	1	1	1	1	1	1	1	1	1	1	1	2	6	6	6	6	6	6	6	6	6	6	6	2	2	2	2	5.13	4.98	3.02	1	1	0	0	0	0	1	1	1	0	1	1	1	1.33333
3	150	7	1	1	1	1	1	1	2	1	1	1	1	1	1	1	3	4	4	4	4	4	4	4	4	4	4	4	2	2	2	2	5.13	4.98	3.02	1	0	0	1	0	0	1	1	1	0	1	1.5	1	1.66667
3	151	7	1	1	1	1	1	1	1	1	1	1	1	1	1	1	1	4	4	4	4	4	4	4	4	4	4	4	4	4	4	4	5.13	4.98	3.02	1	1	1	1	0	1	1	1	1	0	1	1	1	1
3	152	7	1	3	1	2	1	2	2	2	1	1	2	1	3	2	4	5	5	6	5	6	5	6	6	5	6	5	7	6	6	6	5.13	4.98	3.02	1	0	0	0	1	0	0	1	1	0	1.75	1.75	1.33333	3
4	153	8	1	1	1	1	1	1	1	1	1	1	2	2	5	4	6	7	7	5	7	5	6	6	6	6	6	6	6	6	6	6	4.97	4.22	2.72	1	1	0	0	1	0	0	1	1	0	1	1	1.33333	5
4	154	8	1	1	1	1	1	1	1	1	1	1	1	1	1	1	1	6	6	6	6	6	6	6	6	6	6	6	1	1	1	1	4.97	4.22	2.72	0	1	1	1	0	0	0	1	1	0	1	1	1	1
4	155	8	1	1	1	1	1	1	1	1	1	1	1	1	1	1	2	6	6	6	6	6	6	6	6	6	6	6	5	5	5	5	4.97	4.22	2.72	1	1	1	1	0	0	0	1	1	1	1	1	1	1.33333
4	156	8	1	1	1	1	1	1	1	2	1	1	2	1	1	1	2	6	6	6	6	6	6	6	6	6	6	6	4	4	4	4	4.97	4.22	2.72	0	1	1	0	0	0	0	1	1	0	1	1	1.33333	1.33333
4	157	8	2	2	3	3	2	2	3	2	2	3	3	2	2	2	4	4	4	5	5	4	4	4	5	5	5	4	3	3	2	2	4.97	4.22	2.72	1	0	0	0	0	0	0	1	1	0	2.5	2.5	2.33333	2.66667
4	158	8	3	2	2	3	2	2	3	2	2	2	3	2	2	2	4	4	4	5	4	4	4	4	3	3	3	3	2	2	4	4	4.97	4.22	2.72	1	0	1	1	0	0	0	1	1	0	2.5	2.25	2.33333	2.66667
4	159	8	2	2	2	3	2	2	2	3	2	3	2	2	1	1	2	5	6	6	4	4	4	4	5	4	3	3	1	1	1	3	4.97	4.22	2.72	1	1	1	0	0	0	0	1	1	0	2.25	2	2.33333	1.33333
4	160	8	3	2	2	2	3	2	2	2	2	2	2	2	2	2	4	4	4	4	4	4	4	5	5	4	4	4	2	2	3	3	4.97	4.22	2.72	1	1	1	1	0	0	0	1	1	0	2.25	2.5	2	2.66667
4	161	8	2	2	3	3	2	2	3	2	2	3	2	2	2	2	4	5	5	4	4	5	4	4	5	5	4	4	3	3	5	5	4.97	4.22	2.72	1	0	0	1	0	0	0	1	1	0	2.5	2.25	2.16667	2.66667
4	162	8	2	2	2	2	2	2	2	2	2	3	2	2	1	1	3	5	5	6	5	5	4	4	4	3	3	3	2	2	3	3	4.97	4.22	2.72	0	0	0	1	0	0	0	1	1	0	2	2.25	2.16667	1.66667
4	163	8	2	2	2	3	3	2	2	2	2	3	2	3	2	2	3	4	4	4	5	4	3	3	3	2	2	2	1	1	1	1	4.97	4.22	2.72	1	1	1	0	0	0	0	1	1	0	2.25	2.25	2.33333	2.33333
4	164	8	3	2	2	3	3	2	2	2	2	3	2	2	1	1	3	4	4	5	4	4	3	3	3	2	3	3	2	2	3	3	4.97	4.22	2.72	1	0	0	1	0	0	0	1	1	0	2.5	2.5	2.16667	1.66667
4	165	8	2	3	2	2	3	2	2	3	3	2	3	2	2	3	3	5	5	4	4	5	4	4	3	3	3	3	2	2	3	3	4.97	4.22	2.72	0	1	1	0	0	0	0	1	1	0	2.25	2.25	2.5	2.66667
4	166	8	3	3	2	2	2	3	2	2	2	3	3	3	1	2	3	5	5	6	5	4	4	3	3	3	2	2	2	2	1	1	4.97	4.22	2.72	1	1	1	0	0	0	0	1	1	0	2.5	2.25	2.66667	2
4	167	8	2	2	3	3	2	2	3	2	3	2	3	3	1	3	3	5	5	6	5	5	4	4	3	3	4	4	3	3	1	1	4.97	4.22	2.72	0	0	0	1	0	0	0	1	1	0	2.5	2.25	2.5	2.33333
4	168	8	2	2	2	2	3	2	2	3	2	3	2	3	1	3	3	5	5	6	5	5	3	3	2	2	2	3	2	2	4	4	4.97	4.22	2.72	1	0	1	1	0	0	0	1	1	0	2	2.5	2.66667	2.33333
4	169	8	2	2	2	2	2	2	3	2	2	2	3	2	2	4	4	4	4	5	5	4	4	4	4	3	3	3	2	2	4	4	4.97	4.22	2.72	1	0	0	1	0	0	0	1	1	1	2	2.25	2.16667	3.33333
4	170	8	2	2	2	2	3	3	3	2	3	3	2	2	2	2	3	5	5	6	5	5	5	5	4	4	4	4	1	2	2	2	4.97	4.22	2.72	0	1	1	0	0	0	0	1	1	0	2	2.75	2.33333	2.33333
4	171	8	2	2	2	3	2	2	2	3	2	2	2	3	2	2	4	5	5	6	6	5	5	4	4	4	4	4	1	1	2	2	4.97	4.22	2.72	1	1	1	0	0	0	0	1	1	0	2.25	2.25	2.33333	2.66667
4	172	8	2	3	2	2	3	2	2	2	2	2	3	2	2	2	5	5	4	5	4	5	5	5	4	4	5	5	3	3	1	1	4.97	4.22	2.72	1	1	1	1	0	0	0	1	1	0	2.25	2.5	2.16667	3
4	173	8	2	2	2	3	2	3	3	3	2	3	3	2	1	1	3	5	5	5	5	4	4	4	5	4	4	4	1	1	3	3	4.97	4.22	2.72	1	1	0	1	0	0	0	1	1	0	2.25	2.5	2.5	1.66667
4	174	8	2	2	3	3	3	3	3	2	3	2	3	3	2	2	3	5	5	6	5	5	4	4	5	4	4	5	1	1	3	3	4.97	4.22	2.72	0	1	1	0	0	0	0	1	1	0	2.5	3	2.5	2.33333
4	175	8	3	3	3	3	2	3	3	2	3	2	3	3	2	2	3	4	4	4	4	4	5	5	5	5	5	5	3	3	3	3	4.97	4.22	2.72	1	0	0	0	0	0	0	1	1	0	3	2.5	2.5	2.33333
4	176	8	2	3	3	3	3	3	3	2	2	3	3	2	1	1	2	4	4	5	4	4	3	3	3	4	3	3	2	2	4	4	4.97	4.22	2.72	1	0	0	1	0	0	0	1	1	0	2.75	2.75	2.33333	1.33333
4	177	8	2	2	2	2	2	2	3	3	2	2	3	2	1	1	3	6	6	6	6	6	5	5	6	6	6	6	3	3	2	2	4.97	4.22	2.72	1	1	0	0	0	0	0	1	1	0	2	2.25	2.33333	1.66667
4	178	8	2	2	2	3	2	3	3	2	2	3	2	3	2	2	4	5	4	5	4	4	4	4	4	3	3	3	2	1	3	3	4.97	4.22	2.72	1	0	1	1	0	0	0	1	1	1	2.25	2.5	2.5	2.66667
4	179	8	1	1	1	1	1	1	1	1	2	1	2	2	3	2	5	6	6	6	6	6	6	6	6	6	6	6	6	6	6	6	4.97	4.22	2.72	1	0	1	0	1	0	0	1	0	0	1	1	1.5	3.33333
4	180	9	1	3	1	1	1	3	3	1	3	1	2	2	1	1	5	5	5	5	5	5	5	4	6	5	6	5	6	5	5	4	5.29	4.83	2.81	1	0	1	0	1	0	1	1	0	0	1.5	2.25	1.66667	2.33333
4	181	9	3	3	2	2	2	2	2	1	3	1	3	2	2	2	3	5	5	5	5	5	3	3	3	3	3	3	4	4	4	4	5.29	4.83	2.81	1	1	1	0	0	0	1	1	1	0	2.5	2	2.16667	2.33333
4	182	9	2	3	3	2	2	2	3	2	2	3	2	3	1	2	2	4	4	5	5	5	4	4	4	5	5	5	2	2	3	3	5.29	4.83	2.81	0	0	0	1	0	0	1	1	1	0	2.5	2.25	2.33333	1.66667
4	183	9	2	2	2	2	2	3	2	2	2	3	2	2	2	3	3	4	4	5	3	3	3	3	4	3	3	3	2	2	4	4	5.29	4.83	2.81	1	1	1	1	0	0	1	1	1	1	2	2.25	2.16667	2.66667
4	184	9	2	3	2	2	2	2	2	2	2	3	2	2	2	3	3	4	4	5	4	4	3	3	3	3	4	4	2	2	4	4	5.29	4.83	2.81	1	0	1	1	0	0	1	1	1	0	2.25	2.25	2.16667	2.66667
4	185	9	2	2	3	3	2	2	2	2	2	3	3	2	1	3	3	5	5	5	5	5	5	5	5	4	4	4	3	3	3	3	5.29	4.83	2.81	1	1	1	1	0	0	1	1	1	0	2.5	2.25	2.33333	2.33333
4	186	9	2	3	3	3	2	3	3	3	2	2	3	3	1	2	2	5	5	6	5	5	5	5	5	5	5	5	4	4	4	4	5.29	4.83	2.81	1	1	1	0	0	0	1	1	1	0	2.75	2.5	2.5	1.66667
4	187	9	2	2	2	2	3	2	3	2	2	2	3	2	1	2	2	6	6	7	6	6	5	5	5	4	4	4	2	2	3	3	5.29	4.83	2.81	0	0	1	1	0	0	1	1	1	0	2	2.75	2.16667	1.66667
4	188	9	3	2	3	3	2	2	3	2	2	3	3	2	1	3	3	5	5	4	4	3	3	3	4	3	3	2	2	2	1	1	5.29	4.83	2.81	1	0	1	1	0	0	1	1	1	1	2.75	2.25	2.33333	2.33333
4	189	9	2	2	2	2	2	2	3	2	2	3	3	2	1	2	2	6	6	6	6	6	5	5	5	5	5	5	3	3	3	3	5.29	4.83	2.81	1	1	1	0	0	1	1	1	1	0	2	2.25	2.33333	1.66667
4	190	9	2	2	2	3	2	3	3	3	2	3	2	2	2	4	4	5	6	5	4	4	4	3	3	2	3	3	2	2	4	4	5.29	4.83	2.81	1	1	1	1	0	0	1	1	1	0	2.25	2.5	2.5	3.33333
4	191	9	2	2	2	3	2	2	3	2	2	3	2	2	1	2	2	5	6	6	6	6	5	5	4	4	4	4	3	3	4	4	5.29	4.83	2.81	1	1	1	0	0	0	1	1	1	0	2.25	2.25	2.33333	1.66667
4	192	9	2	3	3	3	3	2	2	2	2	2	3	3	1	1	2	5	5	5	5	5	4	4	4	4	4	4	3	3	4	4	5.29	4.83	2.81	0	1	1	0	0	1	1	1	1	0	2.75	2.5	2.5	1.33333
4	193	9	2	2	2	2	2	2	3	3	2	2	2	2	1	1	2	7	7	7	6	6	6	6	6	6	6	3	3	3	3	4	5.29	4.83	2.81	1	0	1	1	0	0	1	1	1	0	2	2.25	2.16667	1.33333
4	194	9	1	1	1	1	1	1	1	2	1	1	2	1	3	1	2	4	4	4	4	4	4	4	4	4	4	4	1	1	1	3	5.29	4.83	2.81	1	0	1	1	0	0	1	1	1	0	1	1	1.66667	2
4	195	9	1	1	1	1	1	1	1	1	1	1	1	1	1	1	1	6	6	6	6	6	6	6	6	6	6	6	3	3	3	5	5.29	4.83	2.81	1	1	1	0	0	0	1	1	1	0	1	1	1	1
4	196	9	1	1	1	1	1	1	1	2	1	2	2	1	1	1	2	6	6	6	6	6	6	6	6	6	6	6	2	2	2	1	5.29	4.83	2.81	1	1	0	0	0	0	1	1	1	0	1	1	1.66667	1.33333
4	197	9	1	1	1	1	1	1	1	3	1	1	1	1	1	1	1	6	6	6	6	6	5	5	5	5	6	6	2	2	2	1	5.29	4.83	2.81	1	0	0	1	0	0	1	1	1	1	1	1	1.33333	1
4	198	9	1	1	1	1	1	1	1	1	1	1	1	1	1	1	1	4	4	4	4	4	5	5	5	5	5	5	2	2	2	2	5.29	4.83	2.81	0	1	1	1	0	0	1	1	1	0	1	1	1	1
4	199	9	1	1	1	1	1	1	1	1	1	1	1	1	1	1	2	6	6	6	6	6	6	6	6	6	6	6	3	3	3	2	5.29	4.83	2.81	1	1	1	1	0	0	1	1	1	0	1	1	1	1.33333
4	200	9	1	1	1	1	1	1	1	1	1	1	1	1	1	1	2	6	6	6	6	6	6	6	6	6	6	6	3	3	3	2	5.29	4.83	2.81	0	1	1	1	0	0	1	1	1	0	1	1	1	1.33333
4	201	9	1	1	1	1	1	1	1	2	1	1	1	1	1	1	2	6	6	5	6	6	6	6	6	6	6	6	3	3	3	2	5.29	4.83	2.81	1	1	0	0	0	0	1	1	1	0	1	1	1.16667	1.33333
4	202	9	1	1	1	1	1	1	1	1	1	1	1	1	1	1	2	6	6	7	7	6	6	6	6	6	6	6	2	2	2	1	5.29	4.83	2.81	0	0	0	1	0	0	1	1	1	0	1	1	1	1.33333
4	203	9	1	1	1	1	1	1	1	1	1	1	1	1	1	1	1	6	6	6	6	6	7	6	6	6	6	6	3	3	3	3	5.29	4.83	2.81	1	1	1	0	0	0	1	1	1	0	1	1	1	1
4	204	9	1	1	1	1	1	1	1	2	1	1	2	1	1	1	2	6	6	6	6	6	6	6	6	6	6	6	2	2	2	2	5.29	4.83	2.81	1	0	0	1	0	0	1	1	0	1	1	1	1.33333	1.33333
4	205	9	1	1	1	1	1	1	1	1	1	1	1	1	1	1	2	4	4	4	4	4	5	5	5	5	5	5	3	3	3	2	5.29	4.83	2.81	1	0	0	1	0	0	1	1	1	0	1	1	1	1.33333
5	206	10	1	1	1	1	1	1	1	1	1	1	1	1	1	3	3	5	4	2	2	2	1	1	7	6	6	2	1	1	1	2	5.06	5.12	3.01	1	0	1	0	1	0	1	1	1	0	1	1	1	2.33333
5	207	11	1	1	1	1	1	1	1	4	1	3	3	1	1	1	2	4	4	4	5	5	4	4	4	5	5	4	2	2	2	2	4.79	4.53	2.97	1	0	0	1	0	0	0	1	1	1	1	1.25	2.66667	1.33333
5	208	11	2	2	1	2	1	1	2	2	2	1	3	2	1	2	2	5	5	6	4	4	5	5	5	6	5	4	3	3	3	3	4.79	4.53	2.97	1	0	0	1	0	0	0	1	0	0	1.75	1.5	2	1.66667
5	209	11	2	1	2	1	3	2	3	3	3	3	4	3	1	1	3	5	4	4	4	5	5	6	5	5	6	6	3	3	3	3	4.79	4.53	2.97	1	1	0	1	0	0	0	1	0	0	1.5	2.75	3	1.66667
5	210	11	2	2	1	3	2	2	2	2	2	3	2	2	2	2	4	4	4	5	4	3	3	3	3	4	4	3	2	2	2	2	4.79	4.53	2.97	0	0	0	1	0	0	0	1	1	0	2	2.25	2.16667	2.66667
5	211	11	3	3	3	3	2	2	2	3	4	4	4	5	1	1	2	5	5	5	4	4	4	4	5	4	5	5	3	3	3	3	4.79	4.53	2.97	0	0	1	1	0	0	0	1	1	1	3	2.25	3.83333	1.33333
5	212	11	2	2	2	2	2	2	3	3	2	2	3	2	1	1	3	6	6	6	6	6	5	5	6	6	6	6	3	3	2	2	4.79	4.53	2.97	0	1	0	1	0	0	0	1	0	0	2	2.25	2.33333	1.66667
5	213	11	2	3	3	3	3	3	3	2	2	3	3	2	1	1	2	4	4	5	4	4	3	3	3	4	3	3	2	2	4	4	4.79	4.53	2.97	0	1	0	1	0	0	0	1	0	0	2.75	2.75	2.33333	1.33333
5	214	11	2	2	2	2	2	2	3	3	2	2	3	2	1	1	3	6	6	6	6	6	5	5	6	6	6	6	3	3	2	2	4.79	4.53	2.97	0	1	0	1	0	0	0	1	1	1	2	2.25	2.33333	1.66667
5	215	11	2	2	2	3	2	3	3	2	2	3	2	3	2	2	4	5	4	5	4	4	4	4	4	3	3	3	2	1	3	3	4.79	4.53	2.97	1	1	0	1	0	0	0	1	1	1	2.25	2.5	2.5	2.66667
5	216	11	2	2	2	2	3	3	3	2	3	3	1	1	1	1	1	5	5	4	4	4	4	4	4	3	4	3	2	2	2	2	4.79	4.53	2.97	0	1	1	0	0	0	0	1	0	0	2	3	2.16667	1
5	217	11	2	2	2	2	1	2	2	1	1	1	2	2	1	1	1	5	5	5	5	5	6	6	6	6	6	5	4	4	4	4	4.79	4.53	2.97	1	0	0	0	1	0	0	1	1	1	2	1.75	1.33333	1
5	218	11	2	2	1	1	2	1	1	1	1	1	2	1	1	1	2	5	5	5	4	5	5	4	4	5	6	5	3	3	3	3	4.79	4.53	2.97	1	0	0	1	0	0	0	1	0	1	1.5	1.5	1.33333	1.33333
5	219	11	2	3	2	2	2	2	3	3	2	4	5	4	1	1	2	5	5	6	6	6	6	6	7	7	7	7	4	4	4	4	4.79	4.53	2.97	0	1	0	1	0	0	0	1	0	0	2.25	2.25	3.5	1.33333
5	220	11	2	3	1	2	2	2	2	2	2	2	3	3	1	1	2	5	5	4	5	6	5	5	6	5	4	6	5	6	6	6	4.79	4.53	2.97	0	0	0	1	0	0	0	1	1	1	2	1.75	2.16667	1.33333
5	221	11	2	2	1	3	2	2	2	2	2	3	2	2	2	2	4	4	4	5	4	3	3	3	3	4	4	3	2	2	2	2	4.79	4.53	2.97	1	0	0	0	0	0	0	1	1	1	2	2.25	2.16667	2.66667
5	222	11	2	2	1	1	1	1	1	2	2	1	2	2	1	1	2	4	4	3	4	5	4	3	4	5	4	3	3	2	3	4	4.79	4.53	2.97	1	0	1	1	0	0	0	1	1	1	1.5	1.25	1.83333	1.33333
5	223	11	1	2	1	1	2	2	1	3	3	3	3	4	1	1	1	5	5	4	5	6	5	6	5	5	4	5	3	3	3	3	4.79	4.53	2.97	0	1	0	0	0	0	0	1	1	1	1.25	1.75	3	1
5	224	11	1	2	1	2	2	2	1	3	3	2	2	3	1	1	1	6	6	5	6	7	7	6	6	7	6	6	5	5	5	5	4.79	4.53	2.97	1	1	1	1	0	0	0	1	0	1	1.5	2	2.66667	1
5	225	11	2	3	2	3	2	3	2	2	2	3	3	3	1	1	1	5	4	4	5	6	6	5	5	6	6	5	5	5	6	5	4.79	4.53	2.97	0	1	0	0	0	0	0	1	1	1	2.5	2	2.5	1
5	226	11	3	3	3	2	3	3	3	2	3	5	5	4	2	3	4	4	4	4	5	5	5	5	4	4	3	3	3	3	3	3	4.79	4.53	2.97	1	1	1	1	0	0	0	1	1	0	2.75	2.75	3.83333	3
5	227	11	2	2	1	2	2	2	3	3	2	4	5	3	1	1	2	5	5	6	6	6	4	4	4	3	3	3	2	2	2	2	4.79	4.53	2.97	0	1	0	0	0	0	0	1	0	0	1.75	2.5	3.33333	1.33333
5	228	11	2	2	2	2	2	2	2	3	4	4	4	3	1	1	2	4	4	4	5	5	4	3	3	3	3	4	2	2	2	2	4.79	4.53	2.97	0	1	0	1	0	0	0	1	0	1	2	2	3.66667	1.33333
5	229	11	1	1	1	2	1	1	2	3	2	3	2	2	1	1	2	4	4	4	4	4	3	3	3	3	3	3	2	2	2	2	4.79	4.53	2.97	1	1	0	1	0	0	0	1	0	1	1.25	1.75	2.33333	1.33333
5	230	11	3	3	3	2	3	3	3	2	2	3	3	4	2	2	4	4	4	3	4	5	4	4	4	3	3	3	2	2	2	2	4.79	4.53	2.97	0	0	0	1	0	0	0	1	1	0	2.75	3	2.66667	2.66667
5	231	11	2	2	2	2	2	2	3	2	2	3	3	2	1	2	2	6	6	6	6	6	5	5	5	5	5	5	3	3	3	3	4.79	4.53	2.97	1	1	0	1	0	0	0	1	1	1	2	2.25	2.33333	1.66667
5	232	10	1	2	1	2	1	1	2	1	1	2	3	2	1	1	2	7	6	5	6	7	6	5	7	6	5	6	6	5	6	7	5.06	5.12	3.01	0	0	0	0	0	0	1	1	0	0	1.5	1.25	1.83333	1.33333
5	233	10	1	1	1	1	1	1	1	2	1	2	2	1	1	1	2	6	6	6	6	6	6	6	6	6	6	6	2	2	2	1	5.06	5.12	3.01	0	0	0	0	0	0	1	1	0	0	1	1	1.66667	1.33333
5	234	10	1	1	1	1	1	1	1	3	1	1	1	1	1	1	1	6	6	6	6	6	5	5	5	5	6	6	2	2	2	1	5.06	5.12	3.01	1	0	0	1	0	0	1	1	1	0	1	1	1.33333	1
5	235	10	1	1	1	1	1	1	1	2	1	1	2	1	1	1	2	6	6	6	6	6	6	6	6	6	6	6	4	4	4	4	5.06	5.12	3.01	1	0	0	1	0	0	1	1	1	1	1	1	1.33333	1.33333
5	236	10	1	1	1	1	1	1	1	1	1	1	1	1	1	1	2	6	6	6	6	6	7	7	7	7	7	7	4	4	4	4	5.06	5.12	3.01	1	1	0	1	0	0	1	1	0	0	1	1	1.16667	1.33333
5	237	10	1	1	1	1	1	1	2	1	1	1	1	1	1	1	2	5	5	5	5	5	6	6	6	6	6	6	4	4	4	4	5.06	5.12	3.01	0	1	0	1	0	0	1	1	1	0	1	1.5	1	1.33333
5	238	10	1	1	1	1	1	1	1	2	1	1	1	1	1	1	2	6	6	5	6	6	6	6	6	6	6	6	3	3	3	2	5.06	5.12	3.01	1	0	0	1	0	0	1	1	1	1	1	1	1.16667	1.33333
5	239	10	1	1	1	1	1	1	1	1	1	1	1	1	1	1	1	4	4	4	4	4	5	5	5	5	5	5	2	2	2	2	5.06	5.12	3.01	1	0	0	1	0	0	1	1	0	0	1	1	1	1
5	240	10	1	1	1	3	1	1	2	1	2	1	1	1	1	1	1	3	3	3	3	3	3	3	3	3	3	3	1	1	1	1	5.06	5.12	3.01	0	1	0	1	0	0	1	1	1	1	1.5	1.25	1.16667	1
5	241	10	1	1	1	1	1	1	1	1	1	1	1	1	1	1	1	5	5	5	5	5	5	5	5	5	5	5	3	3	3	3	5.06	5.12	3.01	0	0	0	1	0	0	1	1	1	0	1	1	1	1
5	242	10	1	1	1	1	1	1	1	1	1	1	1	1	1	1	2	3	3	3	3	3	3	3	3	3	3	3	3	3	3	3	5.06	5.12	3.01	0	0	0	1	0	0	1	1	1	1	1	1	1	1.33333
5	243	10	1	1	1	1	1	1	1	1	1	1	1	1	1	1	1	5	5	5	5	5	5	5	5	5	5	5	3	3	3	3	5.06	5.12	3.01	0	0	0	1	0	0	1	1	1	1	1	1	1	1
5	244	10	1	1	1	1	1	1	1	1	1	1	1	1	1	1	1	6	6	6	6	6	6	6	6	6	6	6	3	3	3	5	5.06	5.12	3.01	1	0	0	1	0	0	1	1	1	0	1	1	1	1
5	245	10	1	1	1	1	1	1	1	1	1	1	1	1	1	1	2	6	6	6	6	6	6	6	6	6	6	6	3	3	3	2	5.06	5.12	3.01	0	1	0	1	0	0	1	1	0	0	1	1	1	1.33333
5	246	10	1	1	1	1	1	1	1	1	1	1	1	1	1	1	2	6	6	6	6	6	6	6	6	6	6	6	3	3	3	2	5.06	5.12	3.01	0	0	0	1	0	0	1	1	0	1	1	1	1	1.33333
5	247	10	1	1	1	1	1	1	1	1	1	1	1	1	1	1	2	4	4	4	4	4	5	5	5	5	5	5	3	3	3	2	5.06	5.12	3.01	0	0	0	1	0	0	1	1	1	1	1	1	1	1.33333
5	248	10	1	2	1	1	2	2	1	3	3	3	3	4	1	1	1	5	5	4	5	6	5	6	5	5	4	5	3	3	3	3	5.06	5.12	3.01	0	1	0	0	0	0	1	1	1	1	1.25	1.75	3	1
5	249	10	1	2	1	2	2	2	1	3	3	2	2	3	1	1	1	6	6	5	6	7	7	6	6	7	6	6	5	5	5	5	5.06	5.12	3.01	1	1	0	1	0	0	1	1	1	1	1.5	2	2.66667	1
5	250	10	2	2	2	1	1	1	1	3	3	3	2	4	1	1	1	4	4	4	4	4	4	4	5	4	5	5	3	3	3	3	5.06	5.12	3.01	0	1	0	1	0	0	1	1	1	0	1.75	1	2.83333	1
5	251	10	3	2	1	3	2	1	2	3	3	3	4	3	1	2	3	6	6	7	6	6	5	5	5	6	5	6	3	3	3	3	5.06	5.12	3.01	0	0	1	1	0	0	1	1	0	0	2.25	2	3	2
5	252	10	2	2	2	2	2	3	2	2	3	2	4	3	1	1	2	6	6	6	7	7	5	5	4	5	5	4	3	3	3	3	5.06	5.12	3.01	0	1	0	1	0	0	1	1	1	0	2	2.25	2.83333	1.33333
5	253	10	2	2	3	3	3	3	3	2	3	2	3	3	2	2	3	5	5	6	5	5	4	4	5	4	4	5	1	1	3	3	5.06	5.12	3.01	1	0	0	1	0	0	1	1	1	1	2.5	3	2.5	2.33333
5	254	10	3	3	3	3	2	3	3	2	3	2	3	3	2	2	3	4	4	4	4	4	5	5	5	5	5	5	3	3	3	3	5.06	5.12	3.01	1	0	0	1	0	0	1	1	0	0	3	2.5	2.5	2.33333
5	255	10	2	2	2	2	2	2	2	2	3	2	2	1	2	2	3	4	4	4	4	4	3	3	3	2	2	2	1	2	2	2	5.06	5.12	3.01	1	0	0	0	0	0	1	1	1	1	2	2	2.16667	2.33333
5	256	10	2	3	2	3	2	3	2	2	2	3	3	3	1	1	1	5	4	4	5	6	6	5	5	6	6	5	5	5	6	5	5.06	5.12	3.01	1	0	0	1	0	0	1	1	1	1	2.5	2	2.5	1
6	257	12	2	3	3	3	2	3	3	3	2	2	3	3	1	2	2	5	5	6	5	5	5	5	5	5	5	5	4	4	4	4	5.11	4.1	3.02	0	0	0	1	1	0	0	1	1	1	2.75	2.5	2.5	1.66667
6	258	12	2	3	3	2	2	2	3	2	2	3	2	3	1	2	2	4	4	5	5	5	4	4	4	5	5	5	2	2	3	3	5.11	4.1	3.02	1	0	1	0	0	0	0	1	1	0	2.5	2.25	2.33333	1.66667
6	259	12	2	3	3	2	2	3	3	2	2	3	3	3	1	2	2	4	5	6	5	5	4	4	3	3	3	4	3	3	4	4	5.11	4.1	3.02	1	0	0	1	1	0	0	1	1	1	2.5	2.5	2.66667	1.66667
6	260	12	2	2	2	2	2	3	2	2	2	3	2	2	2	3	3	4	4	5	3	3	3	3	4	3	3	3	2	2	4	4	5.11	4.1	3.02	1	0	1	0	0	0	0	1	1	0	2	2.25	2.16667	2.66667
6	261	12	2	2	3	3	2	2	2	2	2	3	3	2	1	3	3	5	5	5	5	5	5	5	5	4	4	4	3	3	3	3	5.11	4.1	3.02	1	0	0	0	1	0	0	1	1	1	2.5	2.25	2.33333	2.33333
6	262	12	3	2	3	3	2	2	3	2	2	3	3	2	1	3	3	5	5	4	4	3	3	3	4	3	3	2	2	2	1	1	5.11	4.1	3.02	1	0	0	0	1	0	0	1	1	1	2.75	2.25	2.33333	2.33333
6	263	12	2	2	2	2	2	2	3	2	2	3	3	2	1	2	2	6	6	6	6	6	5	5	5	5	5	5	3	3	3	3	5.11	4.1	3.02	0	1	0	0	0	0	0	1	1	0	2	2.25	2.33333	1.66667
6	264	12	2	3	3	3	3	2	2	2	2	2	3	3	1	1	2	5	5	5	5	5	4	4	4	4	4	4	3	3	4	4	5.11	4.1	3.02	0	0	1	0	0	0	0	1	1	1	2.75	2.5	2.5	1.33333
6	265	12	2	2	2	2	2	2	3	3	2	2	2	2	1	1	2	7	7	7	6	6	6	6	6	6	6	3	3	3	3	4	5.11	4.1	3.02	1	0	0	1	0	0	0	1	1	0	2	2.25	2.16667	1.33333
6	266	12	2	3	2	2	2	2	2	2	2	3	2	2	2	3	3	4	4	5	4	4	3	3	3	3	4	4	2	2	4	4	5.11	4.1	3.02	0	0	0	1	0	0	0	1	1	0	2.25	2.25	2.16667	2.66667
6	267	12	2	2	2	3	2	3	3	3	2	3	2	2	2	4	4	5	6	5	4	4	4	3	3	2	3	3	2	2	4	4	5.11	4.1	3.02	1	0	1	1	0	0	0	1	1	1	2.25	2.5	2.5	3.33333
6	268	12	2	2	2	3	2	2	3	2	2	3	2	2	1	2	2	5	6	6	6	6	5	5	4	4	4	4	3	3	4	4	5.11	4.1	3.02	0	0	0	0	1	0	0	1	1	0	2.25	2.25	2.33333	1.66667
6	269	12	2	2	2	2	3	2	3	2	2	2	3	2	1	2	2	6	6	7	6	6	5	5	5	4	4	4	2	2	3	3	5.11	4.1	3.02	0	0	1	1	0	0	0	1	1	0	2	2.75	2.16667	1.66667
6	270	13	2	2	2	2	3	2	2	3	3	3	3	2	2	2	4	4	4	4	4	4	4	3	3	3	4	4	1	1	2	2	4.5	3.96	1.88	1	1	1	0	0	0	0	1	1	0	2	2.5	2.66667	2.66667
6	271	13	2	2	2	2	3	3	3	2	3	3	2	2	2	2	3	5	5	6	5	5	5	5	4	4	4	4	1	2	2	2	4.5	3.96	1.88	1	0	0	0	1	0	0	1	1	0	2	2.75	2.33333	2.33333
6	272	13	2	2	2	3	2	2	2	3	2	2	2	3	2	2	4	5	5	6	6	5	5	4	4	4	4	4	1	1	2	2	4.5	3.96	1.88	1	1	1	1	0	0	0	1	1	1	2.25	2.25	2.33333	2.66667
6	273	13	2	2	2	3	2	3	3	3	2	3	3	2	1	1	3	5	5	5	5	4	4	4	5	4	4	4	1	1	3	3	4.5	3.96	1.88	0	0	0	1	0	0	0	1	1	0	2.25	2.5	2.5	1.66667
6	274	13	2	3	2	2	3	2	2	2	2	2	3	2	2	2	5	5	4	5	4	5	5	5	4	4	5	5	3	3	1	1	4.5	3.96	1.88	1	0	0	1	0	0	0	1	1	1	2.25	2.5	2.16667	3
6	275	13	2	3	2	3	2	3	2	4	3	2	2	2	2	2	3	5	5	4	5	4	4	4	4	5	5	4	1	1	2	2	4.5	3.96	1.88	0	0	0	1	1	0	0	1	1	1	2.5	2.5	2.66667	2.33333
6	276	13	2	2	3	3	3	3	3	2	3	2	3	3	2	2	3	5	5	6	5	5	4	4	5	4	4	5	1	1	3	3	4.5	3.96	1.88	1	0	0	1	1	0	0	1	1	1	2.5	3	2.5	2.33333
6	277	13	2	2	2	3	2	3	3	2	2	2	2	2	1	2	4	5	5	5	5	5	6	6	6	6	6	5	3	3	3	3	4.5	3.96	1.88	1	1	1	0	0	0	0	1	1	0	2.25	2.75	2.16667	2.33333
6	278	13	2	3	3	3	3	3	3	2	2	3	3	2	1	1	2	4	4	5	4	4	3	3	3	4	3	3	2	2	4	4	4.5	3.96	1.88	0	0	0	1	1	0	0	1	1	0	2.75	2.75	2.33333	1.33333
6	279	13	1	1	2	3	1	1	3	2	2	2	3	2	2	2	3	4	4	4	2	2	3	3	3	3	2	2	2	2	2	2	4.5	3.96	1.88	1	0	1	1	0	0	0	1	1	0	1.75	1.75	2.33333	2.33333
6	280	13	2	3	3	3	2	2	3	3	2	3	2	3	2	2	4	3	3	3	3	3	3	3	4	3	3	2	2	1	1	1	4.5	3.96	1.88	0	1	1	0	0	0	0	1	1	0	2.75	2.25	2.66667	2.66667
6	281	13	2	3	2	2	2	2	3	2	3	2	2	2	2	2	3	4	5	5	4	4	4	3	3	3	4	3	3	3	2	1	4.5	3.96	1.88	0	1	1	0	0	0	0	1	1	1	2.25	2.25	2.16667	2.33333
6	282	13	2	2	2	2	2	2	3	3	2	2	3	2	1	1	3	6	6	6	6	6	5	5	6	6	6	6	3	3	2	2	4.5	3.96	1.88	1	0	0	1	0	0	0	1	1	0	2	2.25	2.33333	1.66667
6	283	13	2	2	2	3	2	3	3	2	2	3	2	3	2	2	4	5	4	5	4	4	4	4	4	3	3	3	2	1	3	3	4.5	3.96	1.88	1	1	0	0	0	0	0	1	1	0	2.25	2.5	2.5	2.66667
6	284	13	2	2	3	3	2	2	3	3	2	2	3	2	2	2	3	5	5	5	5	5	5	4	5	5	4	4	1	1	1	2	4.5	3.96	1.88	1	0	0	0	1	0	0	1	1	0	2.5	2.5	2.5	2.33333
6	285	13	3	3	3	2	2	3	3	3	2	3	2	3	1	2	3	4	4	5	4	4	3	3	3	4	3	3	2	1	1	1	4.5	3.96	1.88	0	1	0	0	1	0	0	1	1	0	2.75	2.5	2.5	2
6	286	13	3	3	3	3	2	3	3	2	3	2	3	3	2	2	3	4	4	4	4	4	5	5	5	5	5	5	3	3	3	3	4.5	3.96	1.88	1	0	1	1	1	0	0	1	1	1	3	2.5	2.5	2.33333
6	287	13	2	1	1	3	1	2	3	4	2	2	4	2	1	1	2	4	4	3	4	4	3	3	4	3	3	3	2	1	2	2	4.5	3.96	1.88	0	1	0	0	0	0	1	1	1	0	1.75	2	2.83333	1.33333
6	288	13	2	2	1	3	1	2	3	2	3	1	2	1	2	3	4	4	4	4	4	4	3	3	3	3	2	3	2	2	2	2	4.5	3.96	1.88	1	1	0	0	0	0	1	1	1	0	2	2	2	3
6	289	13	2	2	2	3	1	1	3	3	1	1	2	1	1	1	3	4	4	4	4	4	4	4	4	3	3	3	1	1	1	1	4.5	3.96	1.88	0	1	1	0	0	0	1	1	1	1	2.25	1.75	1.66667	1.66667
6	290	13	3	2	2	3	3	2	2	3	3	3	2	3	2	2	2	5	5	6	5	4	4	4	4	5	5	4	2	2	1	1	4.5	3.96	1.88	1	1	1	1	0	0	1	1	1	0	2.5	2.25	2.66667	2
6	291	13	3	2	2	3	2	3	2	2	2	2	3	3	2	2	3	5	5	4	4	4	4	3	3	3	3	3	2	1	1	1	4.5	3.96	1.88	1	1	1	0	0	1	1	1	1	0	2.5	2.25	2.5	2.33333
6	292	13	2	2	3	3	2	2	3	2	2	3	3	2	2	2	4	4	4	5	5	4	4	4	5	5	5	4	3	3	2	2	4.5	3.96	1.88	0	0	0	1	1	0	1	1	1	0	2.5	2.5	2.33333	2.66667
6	293	13	2	2	2	3	2	2	3	2	2	1	3	2	2	2	3	5	4	4	4	4	5	4	4	3	3	2	2	1	1	1	4.5	3.96	1.88	1	1	1	0	0	0	0	1	1	1	2.25	2.5	1.83333	2.33333
6	294	13	2	3	3	3	2	3	3	2	3	2	3	2	2	2	4	5	6	6	5	5	4	4	5	5	5	5	1	2	2	2	4.5	3.96	1.88	1	1	0	0	0	0	0	1	1	0	2.75	2.5	2.33333	2.66667
6	295	14	2	2	2	2	2	2	2	2	2	3	2	2	1	1	3	5	5	6	5	5	4	4	4	3	3	3	2	2	3	3	4.65	3.38	2.42	1	1	0	0	0	0	0	1	1	1	2	2.25	2.16667	1.66667
6	296	14	3	2	2	3	2	2	3	2	2	2	3	2	2	2	4	4	4	5	4	4	4	4	3	3	3	3	2	2	4	4	4.65	3.38	2.42	1	1	0	0	0	0	0	1	1	0	2.5	2.25	2.33333	2.66667
6	297	14	2	2	2	2	3	2	2	3	2	3	2	3	1	3	3	5	5	6	5	5	3	3	2	2	2	3	2	2	4	4	4.65	3.38	2.42	0	0	1	0	0	0	0	1	1	0	2	2.5	2.66667	2.33333
6	298	14	2	2	2	3	2	2	2	3	2	3	2	2	1	1	2	5	6	6	4	4	4	4	5	4	3	3	1	1	1	3	4.65	3.38	2.42	0	1	0	1	0	0	0	1	1	0	2.25	2	2.33333	1.33333
6	299	14	2	2	2	3	3	2	2	2	2	3	2	3	2	2	3	4	4	4	5	4	3	3	3	2	2	2	1	1	1	1	4.65	3.38	2.42	0	0	1	1	1	0	0	1	1	1	2.25	2.25	2.33333	2.33333
6	300	14	3	2	2	3	3	2	2	2	2	3	2	2	1	1	3	4	4	5	4	4	3	3	3	2	3	3	2	2	3	3	4.65	3.38	2.42	1	1	0	1	0	0	0	1	1	0	2.5	2.5	2.16667	1.66667
6	301	14	3	3	2	2	2	3	2	2	2	3	3	3	1	2	3	5	5	6	5	4	4	3	3	3	2	2	2	2	1	1	4.65	3.38	2.42	1	0	0	1	1	0	0	1	1	1	2.5	2.25	2.66667	2
6	302	14	2	3	2	2	3	2	2	3	3	2	3	2	2	3	3	5	5	4	4	5	4	4	3	3	3	3	2	2	3	3	4.65	3.38	2.42	0	0	0	0	1	0	0	1	1	0	2.25	2.25	2.5	2.66667
6	303	14	2	2	3	3	2	2	3	2	3	2	3	3	1	3	3	5	5	6	5	5	4	4	3	3	4	4	3	3	1	1	4.65	3.38	2.42	1	1	0	0	0	0	0	1	1	0	2.5	2.25	2.5	2.33333
6	304	14	2	2	3	3	2	2	3	2	2	3	2	2	2	2	4	5	5	4	4	5	4	4	5	5	4	4	3	3	5	5	4.65	3.38	2.42	1	0	1	0	0	0	0	1	1	0	2.5	2.25	2.16667	2.66667
6	305	14	2	2	2	2	2	2	3	2	2	2	3	2	2	4	4	4	4	5	5	4	4	4	4	3	3	3	2	2	4	4	4.65	3.38	2.42	1	0	0	0	0	0	0	1	1	1	2	2.25	2.16667	3.33333
6	306	14	3	2	2	2	3	2	2	2	2	2	2	2	2	2	4	4	4	4	4	4	4	5	5	4	4	4	2	2	3	3	4.65	3.38	2.42	1	0	1	1	1	0	0	1	1	0	2.25	2.5	2	2.66667
7	307	15	1	4	3	3	2	2	2	3	2	2	3	3	1	1	2	1	2	1	1	1	1	1	1	1	1	1	1	1	1	1	4.78	4.2	2.45	0	1	1	0	1	0	1	1	1	0	2.75	2	2.66667	1.33333
7	308	16	2	3	2	3	2	3	2	4	3	2	2	2	2	2	4	5	5	4	5	4	4	4	4	5	5	4	1	1	2	2	4.66	4.1	2.22	1	1	0	1	0	0	1	1	1	1	2.5	2.5	2.66667	2.66667
7	309	16	2	2	3	3	2	2	3	2	2	3	3	2	2	2	4	4	4	5	5	4	4	4	5	5	5	4	3	3	2	2	4.66	4.1	2.22	0	1	0	1	0	0	1	1	0	0	2.5	2.5	2.33333	2.66667
7	310	16	2	3	1	2	2	2	2	2	2	2	3	3	1	1	2	5	5	4	5	6	5	5	6	5	4	6	5	6	6	6	4.66	4.1	2.22	1	1	0	1	0	0	1	1	0	1	2	1.75	2.16667	1.33333
7	311	16	2	3	2	3	1	1	2	2	2	1	3	2	1	1	2	4	5	4	4	5	4	3	3	4	5	4	1	1	1	1	4.66	4.1	2.22	0	1	0	1	0	0	1	1	0	0	2.5	1.5	2	1.33333
7	312	16	1	1	3	2	3	2	2	2	2	2	1	1	1	1	3	4	4	5	5	5	4	3	3	3	4	4	2	2	2	2	4.66	4.1	2.22	1	0	0	1	0	0	1	1	0	0	1.75	2.25	1.5	1.66667
7	313	16	2	2	2	2	3	2	2	3	3	3	3	2	2	2	4	4	4	4	4	4	4	3	3	3	4	4	1	1	2	2	4.66	4.1	2.22	1	0	0	1	0	0	1	1	0	0	2	2.5	2.66667	2.66667
7	314	16	3	3	3	2	2	3	3	3	2	3	2	3	1	2	3	4	4	5	4	4	3	3	3	4	3	3	2	1	1	1	4.66	4.1	2.22	1	0	0	1	0	0	1	1	0	0	2.75	2.5	2.5	2
7	315	16	2	2	2	2	3	3	4	2	3	3	2	2	2	2	4	5	5	6	5	5	5	5	4	4	4	4	1	2	2	2	4.66	4.1	2.22	0	0	0	1	0	0	1	1	0	0	2	3	2.33333	2.66667
7	316	16	2	2	2	3	2	2	2	3	2	2	2	3	2	2	4	5	5	6	6	5	5	4	4	4	4	4	1	1	2	2	4.66	4.1	2.22	1	0	0	1	0	0	1	1	0	0	2.25	2.25	2.33333	2.66667
7	317	16	3	2	2	3	2	2	3	2	2	2	3	2	2	2	4	4	4	5	4	4	4	4	3	3	3	3	2	2	4	4	4.66	4.1	2.22	1	0	0	1	0	0	1	1	0	0	2.5	2.25	2.33333	2.66667
7	318	16	1	1	1	1	1	1	1	2	1	2	2	1	1	1	2	6	6	6	6	6	6	6	6	6	6	6	2	2	2	1	4.66	4.1	2.22	0	0	0	1	0	0	1	1	0	0	1	1	1.66667	1.33333
7	319	16	1	1	1	1	1	1	1	3	1	1	1	1	1	1	1	6	6	6	6	6	5	5	5	5	6	6	2	2	2	1	4.66	4.1	2.22	1	0	0	1	0	0	1	1	0	0	1	1	1.33333	1
7	320	16	2	3	2	2	3	2	2	2	2	2	3	2	2	2	5	5	4	5	4	5	5	5	4	4	5	5	3	3	1	1	4.66	4.1	2.22	1	0	0	1	0	0	1	1	0	0	2.25	2.5	2.16667	3
7	321	16	2	2	2	3	2	3	3	3	2	3	3	2	1	1	3	5	5	5	5	4	4	4	5	4	4	4	1	1	3	3	4.66	4.1	2.22	1	1	0	1	0	0	1	1	1	0	2.25	2.5	2.5	1.66667
7	322	16	2	2	3	3	3	3	3	2	3	2	3	3	2	2	4	5	5	6	5	5	4	4	5	4	4	5	1	1	3	3	4.66	4.1	2.22	0	1	0	1	0	0	1	1	0	0	2.5	3	2.5	2.66667
7	323	16	2	2	2	3	2	3	3	2	2	3	2	3	2	2	4	5	4	5	4	4	4	4	4	3	3	3	1	1	3	3	4.66	4.1	2.22	0	0	0	1	0	0	1	1	0	0	2.25	2.5	2.5	2.66667
7	324	16	2	2	3	3	2	2	3	2	2	3	3	2	2	2	4	4	4	5	5	4	4	4	5	5	5	4	3	3	2	2	4.66	4.1	2.22	1	1	0	1	0	0	1	1	1	0	2.5	2.5	2.33333	2.66667
7	325	16	2	2	2	3	2	3	3	2	2	3	2	3	2	2	4	5	4	5	4	4	4	4	4	3	3	3	2	1	3	3	4.66	4.1	2.22	1	1	0	1	0	0	1	1	1	1	2.25	2.5	2.5	2.66667
7	326	16	2	2	2	2	2	2	3	3	2	2	3	2	1	1	3	6	6	6	6	6	5	5	6	6	6	6	3	3	2	2	4.66	4.1	2.22	0	0	0	1	0	0	1	1	0	1	2	2.25	2.33333	1.66667
7	327	16	1	1	1	1	1	1	1	1	1	1	1	1	1	1	2	3	3	3	3	3	3	3	3	3	3	3	3	3	3	3	4.66	4.1	2.22	1	0	0	1	0	0	1	1	0	0	1	1	1	1.33333
7	328	16	2	2	2	3	1	2	3	3	2	3	3	2	1	1	2	4	4	3	3	3	3	3	2	2	2	3	1	1	1	1	4.66	4.1	2.22	1	0	0	1	0	0	1	1	0	0	2.25	2	2.5	1.33333
7	329	16	2	2	2	2	2	2	2	2	3	2	2	1	2	2	3	4	4	4	4	4	3	3	3	2	2	2	1	2	2	2	4.66	4.1	2.22	0	1	0	1	0	0	1	1	0	1	2	2	2.16667	2.33333
7	330	16	3	3	3	3	1	1	1	4	5	3	5	5	1	4	6	4	4	5	6	5	4	3	5	4	5	6	4	4	4	4	4.66	4.1	2.22	1	1	0	1	0	0	1	1	0	0	3	1.25	4.33333	3.66667
7	331	16	1	1	1	1	1	1	1	1	1	1	1	1	1	1	1	5	5	5	5	5	5	5	5	5	5	5	3	3	3	3	4.66	4.1	2.22	1	0	0	1	0	0	1	1	1	1	1	1	1	1
7	332	16	2	2	2	3	2	3	3	2	2	3	2	3	2	2	4	5	4	5	4	4	4	4	4	3	3	3	2	1	3	3	4.66	4.1	2.22	0	0	0	1	0	0	1	1	1	0	2.25	2.5	2.5	2.66667
7	333	15	2	2	2	3	1	2	3	3	2	3	3	2	1	1	2	4	4	3	3	3	3	3	2	2	2	3	1	1	1	1	4.78	4.2	2.45	1	1	0	1	0	0	1	1	0	0	2.25	2	2.5	1.33333
7	334	15	2	2	2	2	2	2	2	2	3	2	2	1	2	2	3	4	4	4	4	4	3	3	3	2	2	2	1	2	2	2	4.78	4.2	2.45	1	0	0	1	1	0	1	1	1	1	2	2	2.16667	2.33333
7	335	15	3	3	2	3	2	3	3	3	2	2	3	4	1	1	3	7	7	7	7	7	5	5	5	4	4	4	2	2	2	3	4.78	4.2	2.45	1	0	0	1	0	0	1	1	1	0	2.75	2.5	2.66667	1.66667
7	336	15	1	1	1	1	2	1	1	3	3	3	3	3	1	1	1	7	7	7	7	7	4	4	4	4	4	4	2	2	2	2	4.78	4.2	2.45	1	0	0	1	0	0	1	1	1	1	1	1.5	2.83333	1
7	337	15	3	3	3	2	2	3	3	2	2	3	3	3	2	2	2	5	5	6	4	5	5	4	4	5	6	5	2	2	2	2	4.78	4.2	2.45	1	1	0	1	0	0	1	1	0	0	2.75	2.5	2.66667	2
7	338	15	3	3	2	2	2	1	1	2	2	3	1	1	2	2	1	6	6	6	4	5	5	5	5	4	4	4	3	3	3	3	4.78	4.2	2.45	1	1	1	1	0	0	1	1	1	0	2.5	1.25	2	1.66667
7	339	15	2	3	2	2	2	2	2	2	2	2	2	2	1	1	2	5	5	5	4	4	4	4	4	5	4	5	3	3	3	3	4.78	4.2	2.45	0	0	0	0	0	0	1	1	1	1	2.25	2.25	2.16667	1.33333
7	340	15	3	4	3	3	2	2	2	3	4	4	4	5	1	1	2	5	5	5	4	4	4	4	5	4	5	5	3	3	3	3	4.78	4.2	2.45	1	1	1	0	0	0	1	1	0	0	3.25	2.25	3.83333	1.33333
7	341	15	2	4	4	4	2	2	2	3	4	4	5	4	1	1	3	6	6	5	5	5	4	4	5	4	3	3	2	2	2	2	4.78	4.2	2.45	0	1	0	1	0	0	1	1	0	0	3.5	2	3.83333	1.66667
7	342	15	3	2	1	2	3	2	2	3	4	3	2	2	1	1	2	6	6	6	6	5	5	5	4	6	5	5	3	3	3	3	4.78	4.2	2.45	1	0	0	1	1	0	1	1	1	1	2	2.25	2.83333	1.33333
7	343	15	2	2	3	3	2	2	3	2	2	3	3	2	2	2	4	4	4	5	5	4	4	4	5	5	5	4	3	3	2	2	4.78	4.2	2.45	0	0	0	0	0	0	1	1	1	1	2.5	2.5	2.33333	2.66667
7	344	15	1	1	1	1	1	1	1	2	1	1	1	1	1	1	2	5	5	5	5	5	6	6	6	6	6	6	2	2	2	2	4.78	4.2	2.45	0	1	0	1	0	0	1	1	0	0	1	1	1.16667	1.33333
7	345	15	1	1	1	1	1	1	1	2	1	1	1	1	1	1	2	6	6	5	6	6	6	6	6	6	6	6	3	3	3	2	4.78	4.2	2.45	1	0	0	1	1	0	1	1	1	1	1	1	1.16667	1.33333
7	346	15	2	3	3	3	3	2	2	2	2	2	3	3	1	1	2	5	5	5	5	5	4	4	4	4	4	4	3	3	4	4	4.78	4.2	2.45	1	0	0	1	0	0	1	1	1	1	2.75	2.5	2.5	1.33333
7	347	15	1	1	1	1	1	1	1	2	1	1	1	1	1	1	2	4	4	4	4	4	5	5	5	5	5	5	2	2	2	1	4.78	4.2	2.45	0	0	0	1	0	0	1	1	1	1	1	1	1.16667	1.33333
7	348	15	1	1	1	1	1	1	1	1	1	1	1	1	1	1	2	3	3	3	3	3	3	3	3	3	3	3	3	3	3	3	4.78	4.2	2.45	0	0	0	1	0	0	1	1	1	1	1	1	1	1.33333
7	349	15	1	1	1	1	1	1	1	1	1	1	1	1	1	1	1	5	5	5	5	5	5	5	5	5	5	5	3	3	3	3	4.78	4.2	2.45	1	0	0	1	0	0	1	1	0	0	1	1	1	1
7	350	15	1	1	1	1	1	1	1	1	1	1	1	1	1	1	2	4	4	4	4	4	4	4	4	4	4	4	1	1	1	1	4.78	4.2	2.45	1	1	0	1	0	0	1	1	0	0	1	1	1	1.33333
7	351	15	2	2	2	2	2	3	2	2	2	3	2	2	2	3	3	4	4	5	3	3	3	3	4	3	3	3	2	2	4	4	4.78	4.2	2.45	0	1	0	1	0	0	1	1	0	0	2	2.25	2.16667	2.66667
7	352	15	2	2	2	3	2	3	3	3	2	3	2	2	2	4	4	5	6	5	4	4	4	3	3	2	3	3	2	2	4	4	4.78	4.2	2.45	1	1	0	1	0	0	1	1	1	1	2.25	2.5	2.5	3.33333
7	353	15	1	1	1	1	1	1	1	2	1	2	2	1	1	1	2	6	6	6	6	6	6	6	6	6	6	6	2	2	2	1	4.78	4.2	2.45	1	0	0	0	0	0	1	1	1	0	1	1	1.66667	1.33333
7	354	15	2	2	2	3	2	2	3	2	2	3	2	2	1	2	2	5	6	6	6	6	5	5	4	4	4	4	3	3	4	4	4.78	4.2	2.45	1	0	0	1	0	0	1	1	1	1	2.25	2.25	2.33333	1.66667
7	355	15	4	3	4	3	2	3	4	3	2	3	4	3	2	2	3	5	5	6	4	5	5	5	4	5	6	6	3	3	3	3	4.78	4.2	2.45	1	1	0	1	0	0	1	1	0	0	3.5	3	2.83333	2.33333
7	356	15	2	2	2	1	2	1	2	2	3	3	3	3	1	1	2	5	5	5	4	4	4	4	5	4	4	3	2	2	2	2	4.78	4.2	2.45	1	1	0	1	0	0	1	1	0	0	1.75	2	2.66667	1.33333
7	357	15	3	3	3	3	1	1	1	4	5	3	5	5	1	4	6	4	4	5	6	5	4	3	5	4	5	6	4	4	4	4	4.78	4.2	2.45	0	1	0	1	0	0	1	1	1	0	3	1.25	4.33333	3.66667
8	358	17	1	2	1	1	1	1	1	2	2	2	2	2	1	1	3	1	1	1	1	1	1	1	1	2	1	1	2	1	1	1	5.1	4.99	2.39	1	0	1	0	1	0	1	1	1	0	1.25	1	2	1.66667
8	359	18	3	2	1	2	3	2	2	3	4	3	2	2	1	1	2	6	6	6	6	5	5	5	4	6	5	5	3	3	3	3	4.66	4.39	2.79	0	1	1	1	0	0	1	1	0	0	2	2.25	2.83333	1.33333
8	360	18	2	2	2	2	3	3	4	2	3	3	1	1	1	1	1	5	5	4	4	4	4	4	4	3	4	3	2	2	2	2	4.66	4.39	2.79	0	0	0	1	0	0	1	1	0	0	2	3.25	2.16667	1
8	361	18	2	2	2	2	1	2	2	1	1	1	2	2	1	1	1	5	5	5	5	5	6	6	6	6	6	5	4	4	4	4	4.66	4.39	2.79	1	0	0	0	1	0	1	1	1	1	2	1.75	1.33333	1
8	362	18	2	2	1	1	2	1	1	1	1	1	2	1	1	1	2	5	5	5	4	5	5	4	4	5	6	5	3	3	3	3	4.66	4.39	2.79	1	0	0	1	0	0	1	1	1	1	1.5	1.5	1.33333	1.33333
8	363	18	2	3	2	2	2	2	3	3	2	4	5	4	1	1	2	5	5	6	6	6	6	6	7	7	7	7	4	4	4	4	4.66	4.39	2.79	1	0	0	1	0	0	1	1	1	0	2.25	2.25	3.5	1.33333
8	364	18	2	3	1	2	2	2	2	2	2	2	3	3	1	1	2	5	5	4	5	6	5	5	6	5	4	6	5	6	6	6	4.66	4.39	2.79	0	1	0	1	0	0	1	1	0	0	2	1.75	2.16667	1.33333
8	365	18	2	2	1	3	2	2	2	2	2	3	2	2	2	2	4	4	4	5	4	3	3	3	3	4	4	3	2	2	2	2	4.66	4.39	2.79	0	0	0	1	0	0	1	1	0	0	2	2.25	2.16667	2.66667
8	366	18	2	2	1	1	1	1	1	2	2	1	2	2	1	1	2	4	4	3	4	5	4	3	4	5	4	3	3	2	3	4	4.66	4.39	2.79	1	0	0	1	0	0	1	1	1	1	1.5	1.25	1.83333	1.33333
8	367	18	1	2	1	1	2	2	1	3	3	3	3	4	1	1	1	5	5	4	5	6	5	6	5	5	4	5	3	3	3	3	4.66	4.39	2.79	1	0	0	1	0	0	1	1	0	0	1.25	1.75	3	1
8	368	18	1	2	1	2	2	2	1	3	3	2	2	3	1	1	1	6	6	5	6	7	7	6	6	7	6	6	5	5	5	5	4.66	4.39	2.79	0	1	0	0	0	0	1	1	0	0	1.5	2	2.66667	1
8	369	18	2	3	2	3	2	3	2	2	2	3	3	3	1	1	1	5	4	4	5	6	6	5	5	6	6	5	5	5	6	5	4.66	4.39	2.79	1	0	0	1	0	0	1	1	0	0	2.5	2	2.5	1
8	370	18	3	4	3	2	3	4	3	2	3	5	5	4	2	3	4	4	4	4	5	5	5	5	4	4	3	3	3	3	3	3	4.66	4.39	2.79	0	1	0	1	0	0	1	1	1	1	3	3	3.83333	3
8	371	18	2	2	1	2	2	2	3	3	2	4	5	3	1	1	2	5	5	6	6	6	4	4	4	3	3	3	2	2	2	2	4.66	4.39	2.79	1	1	0	1	0	0	1	1	0	0	1.75	2.5	3.33333	1.33333
8	372	18	2	2	2	2	2	2	2	3	4	4	4	3	1	1	2	4	4	4	5	5	4	3	3	3	3	4	2	2	2	2	4.66	4.39	2.79	0	1	0	1	0	0	1	1	1	0	2	2	3.66667	1.33333
8	373	18	1	1	1	2	1	1	2	3	2	3	2	2	1	1	2	4	4	4	4	4	3	3	3	3	3	3	2	2	2	2	4.66	4.39	2.79	1	1	0	0	0	0	1	1	1	1	1.25	1.75	2.33333	1.33333
8	374	18	4	3	4	2	2	4	3	2	2	3	3	4	2	2	4	4	4	3	4	5	4	4	4	3	3	3	2	2	2	2	4.66	4.39	2.79	1	1	0	1	0	0	1	1	1	0	3.25	3	2.66667	2.66667
8	375	18	3	3	3	3	2	2	3	2	2	1	2	1	1	1	2	5	5	5	5	5	4	4	4	4	4	4	3	3	3	3	4.66	4.39	2.79	0	1	0	1	0	0	1	1	1	1	3	2.25	1.66667	1.33333
8	376	18	2	2	2	2	2	2	1	1	1	2	2	1	1	1	2	4	4	4	4	4	5	5	5	4	4	4	2	2	2	2	4.66	4.39	2.79	1	1	0	1	0	0	1	1	1	1	2	1.75	1.33333	1.33333
8	377	18	2	3	2	3	1	1	2	2	2	1	3	2	1	1	2	4	5	4	4	5	4	3	3	4	5	4	1	1	1	1	4.66	4.39	2.79	1	1	0	1	0	0	1	1	0	0	2.5	1.5	2	1.33333
8	378	18	1	1	3	2	3	2	2	2	2	2	1	1	1	1	3	4	4	5	5	5	4	3	3	3	4	4	2	2	2	2	4.66	4.39	2.79	0	1	0	1	0	0	1	1	1	0	1.75	2.25	1.5	1.66667
8	379	18	2	2	3	3	2	2	2	2	3	2	2	3	1	1	2	5	5	5	5	4	4	4	4	3	4	3	2	2	2	2	4.66	4.39	2.79	1	1	0	1	0	0	1	1	0	0	2.5	2	2.5	1.33333
8	380	18	4	3	2	2	1	1	2	3	2	2	1	4	1	1	4	5	4	4	5	6	6	5	6	6	5	4	3	3	3	3	4.66	4.39	2.79	0	1	0	1	0	0	1	1	0	0	2.75	1.5	2.33333	2
8	381	18	3	2	2	3	2	2	3	2	2	2	3	2	2	2	4	4	4	5	4	4	4	4	3	3	3	3	2	2	4	4	4.66	4.39	2.79	1	1	0	1	0	0	1	1	1	0	2.5	2.25	2.33333	2.66667
8	382	18	1	1	1	1	1	1	1	1	1	1	1	1	1	1	2	4	4	4	4	4	4	4	4	4	4	4	1	1	1	1	4.66	4.39	2.79	0	1	0	1	0	0	1	1	0	1	1	1	1	1.33333
8	383	18	1	1	1	1	1	1	1	2	1	1	1	1	1	1	2	4	4	4	4	4	5	5	5	5	5	5	2	2	2	1	4.66	4.39	2.79	1	1	1	1	0	0	1	1	0	0	1	1	1.16667	1.33333
8	384	17	1	1	1	1	1	1	1	1	1	1	1	1	1	1	1	6	6	6	6	6	6	6	6	6	6	1	1	1	1	1	5.1	4.99	2.39	0	1	0	0	0	0	1	1	0	0	1	1	1	1
8	385	17	1	1	1	1	1	1	2	1	1	2	1	2	1	1	2	5	5	5	5	6	6	6	6	6	6	2	2	2	2	2	5.1	4.99	2.39	0	0	1	0	0	0	1	1	1	0	1	1.25	1.33333	1.33333
8	386	17	1	1	1	1	1	1	1	1	1	2	1	2	1	1	1	7	7	7	7	7	7	7	7	7	7	4	4	4	4	4	5.1	4.99	2.39	0	1	0	0	0	0	1	1	0	0	1	1	1.33333	1
8	387	17	1	1	1	1	1	1	1	1	1	1	1	2	1	1	2	6	6	6	6	6	6	6	6	6	6	5	5	5	5	5	5.1	4.99	2.39	1	0	0	0	0	0	1	1	1	1	1	1	1.16667	1.33333
8	388	17	1	1	1	1	1	1	1	1	1	1	1	1	1	1	2	6	7	7	6	6	6	6	6	6	6	2	2	2	1	1	5.1	4.99	2.39	1	0	0	1	1	0	1	1	1	0	1	1	1	1.33333
8	389	17	1	1	1	1	1	1	1	1	1	1	1	1	1	1	1	6	6	6	6	7	6	6	6	6	6	3	3	3	3	3	5.1	4.99	2.39	1	0	0	1	0	0	1	1	0	0	1	1	1	1
8	390	17	1	1	1	1	1	1	1	1	1	1	1	2	1	1	1	6	6	6	6	7	7	7	7	7	7	4	4	4	4	4	5.1	4.99	2.39	0	0	0	1	0	0	1	1	0	0	1	1	1.16667	1
8	391	17	1	1	1	1	1	1	1	1	2	2	1	2	1	1	2	5	5	5	5	7	7	7	7	7	7	2	2	2	1	1	5.1	4.99	2.39	0	0	1	1	0	0	1	1	1	1	1	1	1.5	1.33333
8	392	17	1	1	1	1	1	1	1	1	1	2	1	2	1	1	2	4	4	4	4	4	4	4	4	4	4	1	1	1	1	1	5.1	4.99	2.39	0	0	0	1	0	0	1	1	1	1	1	1	1.33333	1.33333
8	393	17	1	1	1	1	1	1	2	1	2	2	1	2	1	1	2	5	5	5	5	6	6	6	6	6	6	3	3	3	3	3	5.1	4.99	2.39	0	0	0	0	0	0	1	1	1	1	1	1.25	1.5	1.33333
8	394	17	1	1	1	1	1	1	1	2	1	3	1	2	1	1	2	4	4	4	4	5	5	5	5	5	5	2	2	2	2	2	5.1	4.99	2.39	1	0	0	1	0	0	1	1	1	1	1	1	1.66667	1.33333
8	395	17	1	1	1	1	1	1	1	1	1	2	1	2	1	1	1	5	5	5	5	6	6	6	6	6	6	3	3	3	2	2	5.1	4.99	2.39	1	1	1	1	0	0	1	1	1	0	1	1	1.33333	1
8	396	17	1	1	1	1	1	1	2	1	1	2	1	1	1	1	2	6	6	6	6	6	6	6	6	6	6	2	2	2	2	2	5.1	4.99	2.39	1	1	1	1	0	0	1	1	0	0	1	1.25	1.16667	1.33333
8	397	17	1	1	2	1	1	1	1	1	2	1	1	2	2	2	2	4	4	4	4	5	5	5	5	5	5	1	1	1	1	1	5.1	4.99	2.39	0	1	0	1	0	0	1	1	1	0	1.25	1	1.33333	2
8	398	17	1	1	1	1	1	1	2	2	1	3	1	2	1	1	1	5	5	5	5	6	6	6	6	6	6	3	3	3	3	3	5.1	4.99	2.39	1	0	0	0	0	0	1	1	0	0	1	1.25	1.83333	1
8	399	17	1	1	2	1	1	1	1	1	2	3	1	2	1	1	2	4	4	4	4	6	6	6	6	6	6	2	2	2	2	2	5.1	4.99	2.39	1	0	0	1	0	0	1	1	1	0	1.25	1	1.66667	1.33333
8	400	17	1	1	1	1	1	1	2	1	1	1	1	2	1	1	2	4	4	4	4	5	5	5	5	5	5	2	2	2	1	1	5.1	4.99	2.39	0	0	0	1	0	0	1	1	1	1	1	1.25	1.16667	1.33333
8	401	17	2	2	2	1	1	1	1	1	1	2	1	2	1	1	3	5	5	5	5	6	6	6	6	6	6	3	3	3	3	3	5.1	4.99	2.39	1	1	0	0	0	0	1	1	1	1	1.75	1	1.33333	1.66667
8	402	17	1	1	1	1	1	1	2	1	1	2	1	2	1	1	1	4	4	4	4	6	6	6	6	6	6	2	2	2	2	2	5.1	4.99	2.39	1	1	1	1	0	0	1	1	1	0	1	1.25	1.33333	1
8	403	17	1	1	1	1	1	1	1	1	1	2	1	2	1	1	1	6	6	6	6	6	6	6	6	6	6	3	3	3	3	3	5.1	4.99	2.39	0	1	0	1	0	0	1	1	1	1	1	1	1.5	1
8	404	17	3	3	3	2	2	3	3	2	2	3	3	3	2	2	2	5	5	6	4	5	5	4	4	5	6	5	2	2	2	2	5.1	4.99	2.39	1	1	0	1	0	0	1	1	0	0	2.75	2.5	2.66667	2
8	405	17	3	3	2	2	2	1	1	2	2	3	1	1	2	2	1	6	6	6	4	5	5	5	5	4	4	4	3	3	3	3	5.1	4.99	2.39	1	1	0	1	0	0	1	1	1	1	2.5	1.25	2	1.66667
8	406	17	2	3	2	2	2	2	2	2	2	2	2	2	1	1	2	5	5	5	4	4	4	4	4	5	4	5	3	3	3	3	5.1	4.99	2.39	1	1	0	0	0	0	1	1	1	1	2.25	2.25	2.16667	1.33333
8	407	17	3	4	3	3	2	2	2	3	4	4	4	5	1	1	2	5	5	5	4	4	4	4	5	4	5	5	3	3	3	3	5.1	4.99	2.39	1	0	1	0	0	0	1	1	1	1	3.25	2.25	3.83333	1.33333
8	408	17	2	4	4	4	2	2	2	3	4	4	5	4	1	1	3	6	6	5	5	5	4	4	5	4	3	3	2	2	2	2	5.1	4.99	2.39	0	0	0	1	0	0	1	1	1	0	3.5	2	3.83333	1.66667
9	409	19	1	1	1	1	1	1	1	3	1	1	1	1	1	1	1	6	6	6	6	6	5	5	5	5	6	6	2	2	2	1	5.06	5.09	2.97	1	1	1	1	0	0	1	1	1	0	1	1	1.33333	1
9	410	19	1	1	1	1	1	1	1	2	1	1	2	1	1	1	2	6	6	6	6	6	6	6	6	6	6	6	4	4	4	4	5.06	5.09	2.97	0	1	1	0	0	1	1	1	1	0	1	1	1.33333	1.33333
9	411	19	1	1	1	1	1	1	1	1	1	1	1	1	1	1	2	6	6	6	6	6	7	7	7	7	7	7	4	4	4	4	5.06	5.09	2.97	0	1	0	0	0	0	1	1	1	0	1	1	1.16667	1.33333
9	412	19	1	1	1	1	1	1	2	1	1	1	1	1	1	1	2	5	5	5	5	5	6	6	6	6	6	6	4	4	4	4	5.06	5.09	2.97	0	0	0	0	0	0	1	1	1	0	1	1.5	1	1.33333
9	413	19	1	1	1	1	1	1	1	2	1	1	1	1	1	1	2	6	6	5	6	6	6	6	6	6	6	6	3	3	3	2	5.06	5.09	2.97	1	0	0	0	0	0	1	1	1	1	1	1	1.16667	1.33333
9	414	19	1	1	1	1	1	1	1	1	1	1	1	1	1	1	1	4	4	4	4	4	5	5	5	5	5	5	2	2	2	2	5.06	5.09	2.97	1	0	0	0	0	0	1	1	1	1	1	1	1	1
9	415	19	1	1	1	3	1	1	2	1	2	1	1	1	1	1	1	3	3	3	3	3	3	3	3	3	3	3	1	1	1	1	5.06	5.09	2.97	1	1	0	1	0	0	1	1	1	0	1.5	1.25	1.16667	1
9	416	19	1	1	1	1	1	1	1	1	1	1	1	1	1	1	1	5	5	5	5	5	5	5	5	5	5	5	3	3	3	3	5.06	5.09	2.97	1	1	0	1	0	0	1	1	1	0	1	1	1	1
9	417	19	1	1	1	1	1	1	1	1	1	1	1	1	1	1	2	3	3	3	3	3	3	3	3	3	3	3	3	3	3	3	5.06	5.09	2.97	1	0	0	0	0	0	1	1	1	1	1	1	1	1.33333
9	418	19	1	1	1	1	1	1	1	1	1	1	1	1	1	1	1	5	5	5	5	5	5	5	5	5	5	5	3	3	3	3	5.06	5.09	2.97	0	1	1	0	0	0	1	1	1	0	1	1	1	1
9	419	19	1	1	1	1	1	1	1	1	1	1	1	1	1	1	1	6	6	6	6	6	6	6	6	6	6	6	3	3	3	5	5.06	5.09	2.97	1	1	0	0	0	0	1	1	1	1	1	1	1	1
9	420	19	1	1	1	1	1	1	1	1	1	1	1	1	1	1	2	6	6	6	6	6	6	6	6	6	6	6	3	3	3	2	5.06	5.09	2.97	1	0	0	0	0	0	1	1	1	0	1	1	1	1.33333
9	421	19	1	1	1	1	1	1	1	1	1	1	1	1	1	1	2	6	6	6	6	6	6	6	6	6	6	6	3	3	3	2	5.06	5.09	2.97	0	0	0	0	0	0	1	1	1	0	1	1	1	1.33333
9	422	19	1	1	1	1	1	1	1	1	1	1	1	1	1	1	1	4	4	4	4	4	5	5	5	5	5	5	2	2	2	2	5.06	5.09	2.97	0	1	0	0	0	0	1	1	1	0	1	1	1	1
9	423	19	1	1	1	1	1	1	1	1	1	1	1	1	1	1	2	6	6	6	6	6	6	6	6	6	6	6	3	3	3	2	5.06	5.09	2.97	1	1	0	1	0	0	1	1	1	0	1	1	1	1.33333
9	424	19	2	2	1	1	1	1	1	2	2	1	2	2	1	1	2	4	4	3	4	5	4	3	4	5	4	3	3	2	3	4	5.06	5.09	2.97	0	1	1	0	0	0	1	1	1	0	1.5	1.25	1.83333	1.33333
9	425	19	1	2	1	1	2	2	1	3	3	3	3	4	1	1	1	5	5	4	5	6	5	6	5	5	4	5	3	3	3	3	5.06	5.09	2.97	1	0	0	0	0	0	1	1	1	1	1.25	1.75	3	1
9	426	19	1	2	1	2	2	2	1	3	3	2	2	3	1	1	1	6	6	5	6	7	7	6	6	7	6	6	5	5	5	5	5.06	5.09	2.97	1	0	0	1	0	0	1	1	1	0	1.5	2	2.66667	1
9	427	19	2	2	2	1	1	1	1	3	3	3	2	4	1	1	1	4	4	4	4	4	4	4	5	4	5	5	3	3	3	3	5.06	5.09	2.97	0	0	0	0	0	0	1	1	1	0	1.75	1	2.83333	1
9	428	19	3	2	1	3	2	1	2	3	3	3	4	3	1	2	3	6	6	7	6	6	5	5	5	6	5	6	3	3	3	3	5.06	5.09	2.97	1	1	0	0	0	0	1	1	1	1	2.25	2	3	2
9	429	19	2	2	2	2	2	3	2	2	3	2	4	3	1	1	2	6	6	6	7	7	5	5	4	5	5	4	3	3	3	3	5.06	5.09	2.97	1	0	0	1	0	0	1	1	1	1	2	2.25	2.83333	1.33333
9	430	19	2	2	3	3	3	3	3	2	3	2	3	3	2	2	4	5	5	6	5	5	4	4	5	4	4	5	1	1	3	3	5.06	5.09	2.97	0	1	0	0	0	0	1	1	1	0	2.5	3	2.5	2.66667
9	431	19	3	3	3	3	2	3	3	2	3	2	3	3	2	2	3	4	4	4	4	4	5	5	5	5	5	5	3	3	3	3	5.06	5.09	2.97	1	0	0	1	0	0	1	1	1	0	3	2.5	2.5	2.33333
9	432	19	2	2	2	2	2	2	2	2	3	2	2	1	2	2	3	4	4	4	4	4	3	3	3	2	2	2	1	2	2	2	5.06	5.09	2.97	0	0	0	0	0	0	1	1	1	1	2	2	2.16667	2.33333
9	433	19	2	3	2	3	2	3	2	2	2	3	3	3	1	1	1	5	4	4	5	6	6	5	5	6	6	5	5	5	6	5	5.06	5.09	2.97	1	0	0	0	0	0	1	1	1	1	2.5	2	2.5	1
9	434	20	1	1	1	1	1	1	1	4	1	3	3	1	1	1	2	4	4	4	5	5	4	4	4	5	5	4	2	2	2	2	4.91	4.75	2.84	0	0	0	0	0	0	0	1	1	0	1	1.25	2.66667	1.33333
9	435	20	2	2	1	2	1	1	2	2	2	1	3	2	1	2	2	5	5	6	4	4	5	5	5	6	5	4	3	3	3	3	4.91	4.75	2.84	0	0	0	1	0	0	0	1	1	0	1.75	1.5	2	1.66667
9	436	20	2	1	2	1	3	2	3	3	3	3	4	3	1	1	3	5	4	4	4	5	5	6	5	5	6	6	3	3	3	3	4.91	4.75	2.84	1	0	0	1	0	0	0	1	0	0	1.5	2.75	3	1.66667
9	437	20	2	2	2	2	2	2	3	2	2	3	3	2	1	2	2	6	6	6	6	6	5	5	5	5	5	5	3	3	3	3	4.91	4.75	2.84	1	1	0	0	0	0	0	1	1	1	2	2.25	2.33333	1.66667
9	438	20	3	2	2	3	2	2	3	2	2	2	3	2	2	2	4	4	4	5	4	4	4	4	3	3	3	3	2	2	4	4	4.91	4.75	2.84	0	0	0	0	0	0	0	1	1	1	2.5	2.25	2.33333	2.66667
9	439	20	1	1	1	1	1	1	1	1	1	1	1	1	1	1	2	4	4	4	4	4	4	4	4	4	4	4	1	1	1	1	4.91	4.75	2.84	0	1	1	0	0	1	0	1	1	0	1	1	1	1.33333
9	440	20	1	1	1	1	1	1	1	2	1	1	1	1	1	1	2	4	4	4	4	4	5	5	5	5	5	5	2	2	2	1	4.91	4.75	2.84	1	1	1	1	0	1	0	1	1	0	1	1	1.16667	1.33333
9	441	20	1	1	1	1	1	1	1	1	1	1	2	1	1	1	1	5	5	5	5	5	5	5	5	5	5	5	5	5	5	5	4.91	4.75	2.84	1	1	1	1	0	1	0	1	1	0	1	1	1.16667	1
9	442	20	2	2	2	2	2	2	3	2	2	2	3	2	2	4	4	4	4	5	5	4	4	4	4	3	3	3	2	2	4	4	4.91	4.75	2.84	0	1	1	1	0	1	0	1	0	0	2	2.25	2.16667	3.33333
9	443	20	2	3	3	2	2	3	3	2	2	3	3	3	1	2	2	4	5	6	5	5	4	4	3	3	3	4	3	3	4	4	4.91	4.75	2.84	0	1	1	1	0	1	0	1	0	0	2.5	2.5	2.66667	1.66667
9	444	20	2	3	3	2	2	2	3	2	2	3	2	3	1	2	2	4	4	5	5	5	4	4	4	5	5	5	2	2	3	3	4.91	4.75	2.84	0	1	0	0	0	0	0	1	1	0	2.5	2.25	2.33333	1.66667
9	445	20	3	2	2	2	3	2	2	2	2	2	2	2	2	2	4	4	4	4	4	4	4	5	5	4	4	4	2	2	3	3	4.91	4.75	2.84	1	1	1	1	0	0	0	1	1	0	2.25	2.5	2	2.66667
9	446	20	2	2	3	3	2	2	3	2	2	3	2	2	2	2	4	5	5	4	4	5	4	4	5	5	4	4	3	3	5	5	4.91	4.75	2.84	1	1	1	1	0	0	0	1	1	0	2.5	2.25	2.16667	2.66667
9	447	20	1	1	1	1	1	1	1	1	1	1	1	1	1	1	1	7	7	7	7	7	7	7	7	7	7	7	4	4	4	4	4.91	4.75	2.84	0	1	0	0	0	0	0	1	1	0	1	1	1	1
9	448	20	2	3	3	3	2	3	3	3	2	2	3	3	1	2	2	5	5	6	5	5	5	5	5	5	5	5	4	4	4	4	4.91	4.75	2.84	0	0	0	0	0	0	0	1	1	0	2.75	2.5	2.5	1.66667
9	449	20	2	2	2	2	3	2	3	2	2	2	3	2	1	2	2	6	6	7	6	6	5	5	5	4	4	4	2	2	3	3	4.91	4.75	2.84	1	0	0	1	0	0	0	1	1	1	2	2.75	2.16667	1.66667
9	450	20	1	1	1	1	1	1	1	3	1	1	1	1	1	1	1	6	6	6	6	6	5	5	5	5	6	6	2	2	2	1	4.91	4.75	2.84	1	1	1	0	0	0	0	1	1	0	1	1	1.33333	1
9	451	20	1	1	1	1	1	1	1	1	1	1	1	1	1	1	1	4	4	4	4	4	5	5	5	5	5	5	2	2	2	2	4.91	4.75	2.84	1	1	1	1	0	0	0	1	1	0	1	1	1	1
9	452	20	1	1	1	1	1	1	1	1	1	1	1	1	1	1	2	6	6	6	6	6	6	6	6	6	6	6	3	3	3	2	4.91	4.75	2.84	0	1	1	0	0	0	0	1	0	0	1	1	1	1.33333
9	453	20	1	1	1	1	1	1	1	2	1	1	2	1	3	1	2	4	4	4	4	4	4	4	4	4	4	4	1	1	1	3	4.91	4.75	2.84	1	1	1	1	0	1	0	1	1	0	1	1	1.66667	2
9	454	20	1	1	1	1	1	1	1	1	1	1	1	1	1	1	1	6	6	6	6	6	6	6	6	6	6	6	3	3	3	5	4.91	4.75	2.84	1	1	1	1	0	1	0	1	1	0	1	1	1	1
9	455	20	1	1	1	1	1	1	1	2	1	1	1	1	1	1	2	5	5	5	5	5	6	6	6	6	6	6	3	3	3	3	4.91	4.75	2.84	1	1	1	1	0	1	0	1	1	0	1	1	1.33333	1.33333
9	456	20	2	3	1	2	2	2	2	2	2	2	3	3	1	1	2	5	5	4	5	6	5	5	6	5	4	6	5	6	6	6	4.91	4.75	2.84	0	1	1	1	0	1	0	1	1	0	2	1.75	2.16667	1.33333
9	457	20	2	3	2	3	1	1	2	2	2	1	3	2	1	1	2	4	5	4	4	5	4	3	3	4	5	4	1	1	1	1	4.91	4.75	2.84	1	1	1	1	0	0	0	1	1	0	2.5	1.5	2	1.33333
9	458	20	1	1	3	2	3	2	2	2	2	2	1	1	1	1	3	4	4	5	5	5	4	3	3	3	4	4	2	2	2	2	4.91	4.75	2.84	1	1	1	0	0	0	0	1	1	0	1.75	2.25	1.5	1.66667
10	459	21	1	2	3	3	2	1	1	1	1	2	1	2	4	1	2	3	3	3	2	4	4	3	2	3	2	3	3	2	3	2	4.47	4.01	3.1	1	0	0	1	0	0	1	1	1	0	2.25	1.25	1.33333	2.33333
10	460	21	2	2	2	2	2	2	1	1	1	2	2	2	4	2	2	5	5	6	5	5	6	5	5	4	4	3	3	3	3	4	4.47	4.01	3.1	0	0	0	1	0	0	1	1	0	0	2	1.75	1.5	2.66667
10	461	21	2	3	2	2	3	3	1	1	1	1	2	1	3	1	3	5	5	6	5	5	5	5	4	4	4	3	3	3	3	2	4.47	4.01	3.1	1	0	0	1	1	0	1	1	1	1	2.25	2.5	1.16667	2.33333
10	462	21	1	2	3	3	2	2	1	1	1	1	1	1	3	1	2	3	3	4	2	3	4	3	2	3	2	3	3	2	3	1	4.47	4.01	3.1	0	0	0	1	0	0	1	1	1	1	2.25	1.5	1	2
10	463	21	1	2	3	2	2	1	1	1	1	1	2	2	3	1	2	3	4	3	3	4	3	4	4	4	4	4	3	2	2	1	4.47	4.01	3.1	1	0	0	1	0	0	1	1	0	0	2	1.25	1.33333	2
10	464	21	1	3	3	2	2	1	1	1	1	1	2	2	3	1	2	3	3	2	3	3	3	2	2	3	3	3	2	2	2	1	4.47	4.01	3.1	0	0	0	1	0	0	1	1	0	0	2.25	1.25	1.33333	2
10	465	21	1	3	4	2	2	1	1	1	1	1	1	2	2	1	2	4	5	5	4	3	3	3	3	4	3	4	4	4	4	1	4.47	4.01	3.1	1	0	0	1	0	0	1	1	1	0	2.5	1.25	1.16667	1.66667
10	466	21	1	4	4	3	1	1	1	1	1	1	1	1	3	1	2	5	4	4	5	4	5	5	5	4	4	3	3	3	3	1	4.47	4.01	3.1	0	0	0	1	0	0	1	1	0	0	3	1	1	2
10	467	21	3	3	3	2	2	2	1	1	1	1	1	1	5	1	3	5	5	6	4	4	3	3	3	2	2	2	3	3	3	1	4.47	4.01	3.1	0	0	0	1	0	0	1	1	1	0	2.75	1.75	1	3
10	468	21	2	2	2	2	3	2	1	2	2	2	1	2	2	4	3	6	6	7	6	6	6	5	5	4	4	4	5	4	4	2	4.47	4.01	3.1	0	0	0	1	0	0	1	1	0	1	2	2	2	3
10	469	21	2	2	2	3	2	3	1	1	1	2	1	1	5	2	3	5	5	6	5	5	5	4	4	3	3	4	4	4	3	2	4.47	4.01	3.1	0	1	0	1	0	0	1	1	0	0	2.25	2	1.16667	3.33333
10	470	21	1	3	4	3	2	2	1	1	1	3	1	1	5	1	2	3	3	3	3	4	4	3	3	4	2	3	2	2	2	1	4.47	4.01	3.1	1	0	0	1	0	0	1	1	0	0	2.75	1.5	1.33333	2.66667
10	471	21	1	3	3	3	3	3	1	1	1	1	1	1	1	4	2	5	4	4	5	5	5	5	5	4	4	4	4	5	5	1	4.47	4.01	3.1	1	0	0	1	0	0	1	1	0	1	2.5	2	1	2.33333
10	472	21	3	2	2	2	2	2	1	2	1	2	2	2	4	2	3	5	5	5	4	4	5	4	4	4	4	4	3	4	4	2	4.47	4.01	3.1	1	0	0	1	0	0	1	1	0	0	2.25	2	1.66667	3
10	473	21	3	2	3	2	2	3	1	1	2	2	1	2	2	3	3	5	5	6	5	5	6	6	6	5	5	4	4	4	4	3	4.47	4.01	3.1	0	0	0	1	0	0	1	1	0	0	2.5	2	1.66667	2.66667
10	474	21	1	2	3	3	2	2	1	1	1	1	1	2	4	2	2	3	3	3	4	3	4	4	4	3	3	3	3	3	4	1	4.47	4.01	3.1	0	1	0	1	0	0	1	1	0	0	2.25	1.5	1.16667	2.66667
10	475	21	1	2	3	3	2	2	1	1	1	1	1	1	1	1	2	6	5	6	6	6	6	5	6	6	4	4	4	5	4	1	4.47	4.01	3.1	0	1	0	1	0	0	1	1	1	0	2.25	1.5	1	1.33333
10	476	21	2	3	3	3	3	3	1	1	1	2	1	2	3	1	3	6	7	6	5	5	6	5	5	4	4	3	3	3	4	2	4.47	4.01	3.1	1	1	0	1	0	0	1	1	1	0	2.75	2.25	1.33333	2.33333
10	477	21	3	3	2	2	2	2	2	2	2	3	1	3	4	1	3	5	4	4	4	4	5	5	5	3	3	3	2	2	2	2	4.47	4.01	3.1	1	1	0	1	0	0	1	1	0	1	2.5	2.25	2.33333	2.66667
10	478	21	3	2	3	3	2	3	2	1	2	3	2	3	5	3	3	5	4	4	5	5	5	4	5	4	5	5	6	5	6	4	4.47	4.01	3.1	0	1	0	1	0	0	1	1	0	0	2.75	2	2.33333	3.66667
10	479	21	2	2	2	3	2	3	2	1	2	3	2	2	5	2	3	5	5	4	4	4	5	5	6	5	5	4	5	5	6	4	4.47	4.01	3.1	1	0	0	1	0	0	1	1	0	0	2.25	2	2	3.33333
10	480	21	3	3	2	2	2	3	1	1	1	1	2	2	2	2	3	5	6	6	5	5	5	4	4	4	5	5	4	5	5	3	4.47	4.01	3.1	1	0	0	1	0	0	1	1	0	0	2.5	1.75	1.33333	2.33333
10	481	21	2	3	2	2	2	3	3	2	3	4	2	3	4	2	3	4	5	5	5	5	6	6	6	5	4	5	5	5	4	3	4.47	4.01	3.1	1	0	0	1	0	0	1	1	0	1	2.25	2.5	2.83333	3
10	482	21	1	2	3	3	2	2	1	1	1	1	1	1	3	1	2	3	3	4	2	3	4	3	2	3	2	3	3	2	3	1	4.47	4.01	3.1	1	1	0	1	0	0	1	1	0	0	2.25	1.5	1	2
10	483	21	2	2	2	2	3	2	1	1	1	1	2	2	4	1	2	6	6	6	5	5	6	5	5	3	3	3	3	4	3	2	4.47	4.01	3.1	0	1	0	1	0	0	1	1	0	0	2	2	1.33333	2.33333
10	484	22	3	3	3	3	2	3	2	1	1	2	3	3	4	2	3	4	4	4	5	5	4	4	4	4	4	3	3	3	3	2	5.09	4.45	3.31	0	0	0	1	0	0	1	1	0	0	3	2.25	2.16667	3
10	485	22	3	2	2	2	2	2	1	2	1	3	2	3	4	2	3	6	5	6	6	6	6	5	6	6	6	5	5	5	5	3	5.09	4.45	3.31	0	0	0	1	0	0	1	1	1	0	2.25	1.75	2	3
10	486	22	2	2	2	2	3	2	1	2	2	2	1	2	2	4	3	6	6	7	6	6	6	5	5	4	4	4	5	4	4	2	5.09	4.45	3.31	1	0	0	1	0	0	1	1	1	1	2	2	2	3
10	487	22	2	3	2	3	2	3	1	1	1	1	2	3	5	2	3	6	5	6	6	6	4	6	7	6	5	7	6	5	4	3	5.09	4.45	3.31	1	0	0	1	0	0	1	1	0	0	2.5	1.75	1.5	3.33333
10	488	22	3	2	2	2	2	1	1	1	1	1	3	3	5	2	3	7	6	6	5	5	4	4	4	4	4	5	5	4	4	3	5.09	4.45	3.31	1	0	0	1	0	0	1	1	1	1	2.25	1.25	1.66667	3.33333
10	489	22	2	3	3	3	2	2	1	1	1	2	1	1	3	1	2	6	6	6	5	5	6	5	5	5	5	5	6	6	6	3	5.09	4.45	3.31	0	0	0	1	0	0	1	1	0	0	2.75	1.75	1.16667	2
10	490	22	1	2	3	3	2	2	1	1	1	1	1	1	3	1	2	3	3	4	2	3	4	3	2	3	2	3	3	2	3	1	5.09	4.45	3.31	1	0	0	1	0	0	1	1	0	0	2.25	1.5	1	2
10	491	22	2	2	2	2	3	2	1	1	1	1	2	2	4	1	2	6	6	6	5	5	6	5	5	3	3	3	3	4	3	2	5.09	4.45	3.31	1	1	0	1	0	0	1	1	1	1	2	2	1.33333	2.33333
10	492	22	2	3	2	3	2	3	1	1	1	1	1	1	2	1	2	7	7	7	5	5	6	5	5	3	3	3	3	3	3	1	5.09	4.45	3.31	0	1	0	1	0	0	1	1	0	0	2.5	2	1	1.66667
10	493	22	2	2	2	2	2	2	1	1	1	2	2	2	4	2	3	5	5	5	5	5	5	5	5	4	4	3	3	3	2	2	5.09	4.45	3.31	1	1	0	1	0	0	1	1	0	1	2	2	1.5	3
10	494	22	3	2	2	2	2	2	1	2	1	2	2	2	4	2	3	5	5	5	4	4	5	4	4	4	4	4	3	4	4	2	5.09	4.45	3.31	0	1	0	1	0	0	1	1	1	1	2.25	2	1.66667	3
10	495	22	3	2	2	2	3	2	1	1	1	2	2	2	3	2	3	5	5	5	3	3	4	3	3	3	3	3	2	2	2	1	5.09	4.45	3.31	1	1	0	1	0	0	1	1	0	0	2.25	2	1.5	2.66667
10	496	22	1	4	4	3	1	1	1	1	1	1	1	1	3	1	2	5	4	4	5	4	5	5	5	4	4	3	3	3	3	1	5.09	4.45	3.31	1	1	0	1	0	0	1	1	0	1	3	1	1	2
10	497	22	2	3	3	3	3	3	1	1	1	2	2	2	5	2	3	6	6	6	5	5	6	5	5	5	5	5	4	4	4	2	5.09	4.45	3.31	0	0	0	1	0	0	1	1	0	1	2.75	2.25	1.5	3.33333
10	498	22	2	2	3	3	2	3	1	1	1	2	1	1	5	1	2	4	4	4	4	5	5	5	5	4	4	4	3	3	3	2	5.09	4.45	3.31	1	0	0	1	0	0	1	1	1	1	2.5	2	1.16667	2.66667
10	499	22	3	2	3	3	2	2	1	1	1	1	1	1	1	1	3	6	6	6	5	5	6	5	5	4	4	4	4	3	3	2	5.09	4.45	3.31	1	0	0	1	0	0	1	1	1	1	2.75	2	1	1.66667
10	500	22	2	3	2	2	1	1	1	1	1	2	5	4	5	4	3	6	4	5	5	5	4	6	6	5	4	3	4	5	4	3	5.09	4.45	3.31	1	0	0	1	0	0	1	1	0	0	2.25	1	2.33333	4
10	501	22	2	1	3	3	2	3	2	1	2	3	3	4	5	2	3	6	5	6	5	5	5	4	4	3	3	3	4	3	4	3	5.09	4.45	3.31	0	0	0	1	0	0	1	1	1	1	2.25	2	2.66667	3.33333
10	502	22	3	3	2	2	2	2	1	1	1	1	2	2	5	2	3	6	5	5	6	6	5	6	7	7	6	6	7	7	6	4	5.09	4.45	3.31	0	0	0	1	0	0	1	1	0	1	2.5	2	1.33333	3.33333
10	503	22	3	3	3	3	2	3	1	1	1	1	1	1	5	2	3	5	5	4	4	4	6	4	4	3	3	3	3	2	2	1	5.09	4.45	3.31	0	1	0	1	0	0	1	1	0	1	3	2	1	3.33333
10	504	22	3	3	3	2	2	2	1	1	1	1	1	1	5	1	3	5	5	6	4	4	3	3	3	2	2	2	3	3	3	1	5.09	4.45	3.31	1	1	0	1	0	0	1	1	0	0	2.75	1.75	1	3
10	505	22	1	2	3	2	2	1	1	1	1	1	2	2	3	1	2	3	4	3	3	4	3	4	4	4	4	4	3	2	2	1	5.09	4.45	3.31	1	1	1	1	0	0	1	1	0	0	2	1.25	1.33333	2
10	506	22	1	3	2	2	2	1	1	1	1	1	3	4	4	2	2	6	5	5	6	6	6	6	6	4	4	4	3	3	3	2	5.09	4.45	3.31	0	1	0	1	0	0	1	1	0	0	2	1.25	1.83333	2.66667
10	507	22	3	2	2	2	2	2	1	2	1	3	2	3	4	2	3	6	5	6	6	6	6	5	6	6	6	5	5	5	5	3	5.09	4.45	3.31	0	1	0	1	0	0	1	1	1	1	2.25	1.75	2	3
10	508	22	2	2	2	2	2	2	1	1	2	2	3	3	4	2	3	5	6	5	5	5	6	5	5	5	5	5	4	4	4	3	5.09	4.45	3.31	0	0	0	1	0	0	1	1	1	1	2	1.75	2	3
11	509	23	2	2	2	3	1	1	1	1	2	1	1	1	4	4	5	6	7	6	6	5	6	6	6	6	6	5	5	5	5	6	4.72	4.43	2.85	0	0	0	0	1	0	0	1	0	0	2.25	1.25	1.33333	4.33333
11	510	23	1	2	1	2	2	2	1	3	3	2	2	3	1	1	1	6	6	5	6	7	7	6	6	7	6	6	5	5	5	5	4.72	4.43	2.85	1	0	0	1	0	0	1	1	0	0	1.5	2	2.66667	1
11	511	23	3	3	3	3	1	1	1	4	5	3	5	5	1	4	6	4	4	5	6	5	4	3	5	4	5	6	4	4	4	4	4.72	4.43	2.85	0	0	0	1	0	0	1	1	1	0	3	1.25	4.33333	3.66667
11	512	23	2	2	2	3	2	3	3	3	2	3	3	2	1	1	3	5	5	5	5	4	4	4	5	4	4	4	1	1	3	3	4.72	4.43	2.85	1	1	0	1	0	0	1	1	1	1	2.25	2.5	2.5	1.66667
11	513	23	2	2	3	3	3	3	3	2	3	2	3	3	2	2	4	5	5	6	5	5	4	4	5	4	4	5	1	1	3	3	4.72	4.43	2.85	1	0	0	0	0	0	1	1	1	1	2.5	3	2.5	2.66667
11	514	23	2	2	2	3	2	3	3	2	2	3	2	3	2	2	4	5	4	5	4	4	4	4	4	3	3	3	2	1	3	3	4.72	4.43	2.85	1	1	0	1	0	0	1	1	0	0	2.25	2.5	2.5	2.66667
11	515	23	2	2	1	2	1	1	2	2	2	1	3	2	1	2	2	5	5	6	4	4	5	5	5	6	5	4	3	3	3	3	4.72	4.43	2.85	0	1	0	1	0	0	1	1	0	1	1.75	1.5	2	1.66667
11	516	23	2	1	2	1	3	2	3	3	3	3	4	3	1	1	3	5	4	4	4	5	5	6	5	5	6	6	3	3	3	3	4.72	4.43	2.85	0	1	0	1	0	0	1	1	1	0	1.5	2.75	3	1.66667
11	517	23	2	2	1	3	2	2	2	2	2	3	2	2	2	2	4	4	4	5	4	3	3	3	3	4	4	3	2	2	2	2	4.72	4.43	2.85	1	1	0	1	0	0	1	1	0	0	2	2.25	2.16667	2.66667
11	518	23	2	2	3	3	2	2	3	2	2	3	3	2	2	2	4	4	4	5	5	4	4	4	5	5	5	4	3	3	2	2	4.72	4.43	2.85	0	1	0	1	0	0	1	1	1	0	2.5	2.5	2.33333	2.66667
11	519	23	2	2	2	2	3	2	2	3	3	3	3	2	2	2	4	4	4	4	4	4	4	3	3	3	4	4	1	1	2	2	4.72	4.43	2.85	0	1	0	1	0	0	1	1	0	0	2	2.5	2.66667	2.66667
11	520	23	2	2	2	2	1	2	2	1	1	1	2	2	1	1	1	5	5	5	5	5	6	6	6	6	6	5	4	4	4	4	4.72	4.43	2.85	1	1	0	1	0	0	1	1	1	0	2	1.75	1.33333	1
11	521	23	2	2	1	1	2	1	1	1	1	1	2	1	1	1	2	5	5	5	4	5	5	4	4	5	6	5	3	3	3	3	4.72	4.43	2.85	0	1	0	1	0	0	1	1	0	1	1.5	1.5	1.33333	1.33333
11	522	23	2	2	1	1	1	1	1	2	2	1	2	2	1	1	2	4	4	3	4	5	4	3	4	5	4	3	3	2	3	4	4.72	4.43	2.85	1	1	0	0	0	0	1	1	1	1	1.5	1.25	1.83333	1.33333
11	523	23	3	3	3	3	2	3	3	2	3	2	3	3	2	2	3	4	4	4	4	4	5	5	5	5	5	5	3	3	3	3	4.72	4.43	2.85	0	1	0	1	0	0	1	1	0	0	3	2.5	2.5	2.33333
11	524	23	2	3	3	3	3	3	3	2	2	3	3	2	1	1	2	4	4	5	4	4	3	3	3	4	3	3	2	2	4	4	4.72	4.43	2.85	1	1	0	1	0	0	1	1	0	0	2.75	2.75	2.33333	1.33333
11	525	23	2	2	2	2	2	2	3	3	2	2	3	2	1	1	3	6	6	6	6	6	5	5	6	6	6	6	3	3	2	2	4.72	4.43	2.85	0	1	0	1	0	0	1	1	0	0	2	2.25	2.33333	1.66667
11	526	23	2	2	2	3	1	2	3	3	2	3	3	2	1	1	2	4	4	3	3	3	3	3	2	2	2	3	1	1	1	1	4.72	4.43	2.85	1	1	0	1	0	0	1	1	0	0	2.25	2	2.5	1.33333
11	527	23	2	2	2	2	2	2	2	2	3	2	2	1	2	2	3	4	4	4	4	4	3	3	3	2	2	2	1	2	2	2	4.72	4.43	2.85	1	1	0	1	0	0	1	1	0	0	2	2	2.16667	2.33333
11	528	23	2	3	2	3	2	3	2	2	2	3	3	3	1	1	1	5	4	4	5	6	6	5	5	6	6	5	5	5	6	5	4.72	4.43	2.85	1	1	0	0	0	0	1	1	0	0	2.5	2	2.5	1
11	529	23	3	3	2	3	1	1	2	2	2	3	2	2	1	1	2	6	6	6	5	5	5	5	5	6	6	6	2	2	2	2	4.72	4.43	2.85	0	1	0	1	0	0	1	1	0	0	2.75	1.5	2.16667	1.33333
11	530	23	2	2	3	3	2	2	2	2	3	2	2	3	1	1	2	5	5	5	5	4	4	4	4	3	4	3	2	2	2	2	4.72	4.43	2.85	1	1	0	1	0	0	1	1	1	0	2.5	2	2.5	1.33333
11	531	23	2	3	2	2	2	2	2	2	2	2	2	2	1	1	2	5	5	5	4	4	4	4	4	5	4	5	3	3	3	3	4.72	4.43	2.85	0	1	0	1	0	0	1	1	0	0	2.25	2.25	2.16667	1.33333
11	532	23	2	3	3	3	3	3	3	2	2	3	3	2	1	1	2	4	4	5	4	4	3	3	3	4	3	3	2	2	4	4	4.72	4.43	2.85	0	0	0	1	0	0	1	1	1	1	2.75	2.75	2.33333	1.33333
11	533	23	2	2	2	2	2	2	3	3	2	2	3	2	1	1	3	6	6	6	6	6	5	5	6	6	6	6	3	3	2	2	4.72	4.43	2.85	1	1	0	0	0	0	1	1	1	0	2	2.25	2.33333	1.66667
11	534	23	2	2	2	3	2	3	3	2	2	3	2	3	2	2	4	5	4	5	4	4	4	4	4	3	3	3	3	1	3	3	4.72	4.43	2.85	1	1	0	0	0	0	1	1	1	0	2.25	2.5	2.5	2.66667
11	535	24	2	2	3	3	2	2	3	2	2	3	3	2	2	2	4	4	4	5	5	4	4	4	5	5	5	4	3	3	2	2	4.98	4.69	2.42	1	0	0	0	1	0	0	1	1	1	2.5	2.5	2.33333	2.66667
11	536	24	3	2	2	3	2	2	3	2	2	2	3	2	2	2	4	4	4	5	4	4	4	4	3	3	3	3	2	2	4	4	4.98	4.69	2.42	1	0	0	0	1	0	0	1	1	1	2.5	2.25	2.33333	2.66667
11	537	24	1	1	1	1	1	1	1	2	1	2	2	1	1	1	2	6	6	6	6	6	6	6	6	6	6	6	2	2	2	1	4.98	4.69	2.42	1	0	0	0	1	0	0	1	1	0	1	1	1.66667	1.33333
11	538	24	1	1	1	1	1	1	1	3	1	1	1	1	1	1	1	6	6	6	6	6	5	5	5	5	6	6	2	2	2	1	4.98	4.69	2.42	1	0	0	1	0	0	0	1	1	0	1	1	1.33333	1
11	539	24	1	1	1	1	1	1	1	1	1	1	1	1	1	1	1	4	4	4	4	4	5	5	5	5	5	5	2	2	2	2	4.98	4.69	2.42	1	0	0	0	1	0	0	1	1	1	1	1	1	1
11	540	24	1	1	1	1	1	1	1	1	1	1	1	1	1	1	2	6	6	6	6	6	6	6	6	6	6	6	3	3	3	2	4.98	4.69	2.42	1	0	0	0	1	0	0	1	1	0	1	1	1	1.33333
11	541	24	1	1	1	1	1	1	1	1	1	1	1	1	1	1	2	6	6	6	6	6	6	6	6	6	6	6	3	3	3	2	4.98	4.69	2.42	1	0	0	0	0	0	0	1	1	1	1	1	1	1.33333
11	542	24	1	1	1	1	1	1	1	2	1	1	1	1	1	1	2	6	6	5	6	6	6	6	6	6	6	6	3	3	3	2	4.98	4.69	2.42	1	1	0	0	0	0	0	1	1	0	1	1	1.16667	1.33333
11	543	24	1	1	1	1	1	1	1	1	1	1	1	1	1	1	2	6	6	7	7	6	6	6	6	6	6	6	2	2	2	1	4.98	4.69	2.42	1	0	0	0	0	0	0	1	1	1	1	1	1	1.33333
11	544	24	1	1	1	1	1	1	1	1	1	1	1	1	1	1	1	6	6	6	6	6	7	6	6	6	6	6	3	3	3	3	4.98	4.69	2.42	1	0	0	0	1	0	0	1	1	0	1	1	1	1
11	545	24	1	1	1	1	1	1	1	2	1	1	2	1	1	1	2	6	6	6	6	6	6	6	6	6	6	6	2	2	2	2	4.98	4.69	2.42	1	0	0	0	1	0	0	1	1	0	1	1	1.33333	1.33333
11	546	24	2	2	2	3	1	2	3	3	2	3	3	2	1	1	2	4	4	3	3	3	3	3	2	2	2	3	1	1	1	1	4.98	4.69	2.42	1	0	0	0	0	0	0	1	1	0	2.25	2	2.5	1.33333
11	547	24	2	2	2	2	2	2	2	2	3	2	2	1	2	2	3	4	4	4	4	4	3	3	3	2	2	2	1	2	2	2	4.98	4.69	2.42	0	0	0	0	0	0	0	1	1	0	2	2	2.16667	2.33333
11	548	24	2	2	3	3	3	3	3	2	3	2	3	3	2	2	4	5	5	6	5	5	4	4	5	4	4	5	1	1	3	3	4.98	4.69	2.42	1	1	0	0	0	0	0	1	1	0	2.5	3	2.5	2.66667
11	549	24	3	3	3	3	2	3	3	2	3	2	3	3	2	2	3	4	4	4	4	4	5	5	5	5	5	5	3	3	3	3	4.98	4.69	2.42	1	1	0	0	0	0	0	1	1	1	3	2.5	2.5	2.33333
11	550	24	2	3	3	3	3	3	3	2	2	3	3	2	1	1	2	4	4	5	4	4	3	3	3	4	3	3	2	2	4	4	4.98	4.69	2.42	1	0	0	0	0	0	0	1	1	0	2.75	2.75	2.33333	1.33333
11	551	24	2	2	2	2	2	2	3	3	2	2	3	2	1	1	3	6	6	6	6	6	5	5	6	6	6	6	3	3	2	2	4.98	4.69	2.42	1	0	0	0	0	0	0	1	1	0	2	2.25	2.33333	1.66667
11	552	24	2	2	2	3	2	3	3	2	2	3	2	3	2	2	4	5	4	5	4	4	4	4	4	3	3	3	1	1	3	3	4.98	4.69	2.42	1	0	0	0	0	0	0	1	1	0	2.25	2.5	2.5	2.66667
11	553	24	2	2	3	3	2	2	3	2	2	3	3	2	2	2	4	4	4	5	5	4	4	4	5	5	5	4	3	3	2	2	4.98	4.69	2.42	1	1	0	0	0	0	0	1	1	0	2.5	2.5	2.33333	2.66667
11	554	24	2	1	2	1	3	2	3	3	3	3	4	3	1	1	3	5	4	4	4	5	5	6	5	5	6	6	3	3	3	3	4.98	4.69	2.42	0	1	0	0	0	0	0	1	1	0	1.5	2.75	3	1.66667
11	555	24	2	2	1	3	2	2	2	2	2	3	2	2	2	2	4	4	4	5	4	3	3	3	3	4	4	3	2	2	2	2	4.98	4.69	2.42	1	1	0	0	0	0	0	1	1	1	2	2.25	2.16667	2.66667
11	556	24	2	2	1	1	1	1	1	2	2	1	2	2	1	1	2	4	4	3	4	5	4	3	4	5	4	3	3	2	3	4	4.98	4.69	2.42	0	0	0	0	0	0	0	1	1	0	1.5	1.25	1.83333	1.33333
11	557	24	2	1	2	3	2	2	3	3	2	2	2	3	1	1	2	6	6	6	6	6	4	4	4	5	3	3	3	3	4	4	4.98	4.69	2.42	0	1	0	0	0	0	0	1	1	0	2	2	2.5	1.33333
11	558	24	2	1	2	2	1	2	2	3	2	2	2	2	1	1	1	4	4	4	5	6	6	6	5	6	5	4	3	3	3	3	4.98	4.69	2.42	1	0	0	0	1	0	0	1	1	0	1.75	1.75	2.33333	1
11	559	24	2	1	3	2	2	1	2	3	2	3	3	2	1	1	2	5	5	6	4	5	4	4	5	3	4	3	2	2	2	3	4.98	4.69	2.42	1	0	0	0	0	0	0	1	1	0	2	1.75	2.5	1.33333
12	560	25	2	3	3	3	3	3	3	2	2	3	3	2	1	1	2	4	4	5	4	4	3	3	3	4	3	3	2	2	4	4	4.94	4.66	2.37	1	0	0	0	0	0	1	1	1	1	2.75	2.75	2.33333	1.33333
12	561	25	2	2	2	2	2	2	3	3	2	2	3	2	1	1	3	6	6	6	6	6	5	5	6	6	6	6	3	3	2	2	4.94	4.66	2.37	0	1	0	0	0	0	1	1	1	0	2	2.25	2.33333	1.66667
12	562	25	2	2	2	3	2	3	3	2	2	3	2	3	2	2	4	5	4	5	4	4	4	4	4	3	3	3	1	1	3	3	4.94	4.66	2.37	0	1	0	0	0	0	1	1	1	0	2.25	2.5	2.5	2.66667
12	563	25	2	2	3	3	2	2	3	2	2	3	3	2	2	2	4	4	4	5	5	4	4	4	5	5	5	4	3	3	2	2	4.94	4.66	2.37	0	1	0	0	0	0	1	1	1	1	2.5	2.5	2.33333	2.66667
12	564	25	3	2	2	3	2	2	3	2	2	2	3	2	2	2	4	4	4	5	4	4	4	4	3	3	3	3	2	2	4	4	4.94	4.66	2.37	1	0	0	0	0	0	1	1	1	0	2.5	2.25	2.33333	2.66667
12	565	25	1	1	1	1	1	1	1	2	1	2	2	1	1	1	2	6	6	6	6	6	6	6	6	6	6	6	2	2	2	1	4.94	4.66	2.37	1	0	0	0	1	0	1	1	1	1	1	1	1.66667	1.33333
12	566	25	1	1	1	1	1	1	1	3	1	1	1	1	1	1	1	6	6	6	6	6	5	5	5	5	6	6	2	2	2	1	4.94	4.66	2.37	1	0	0	0	0	0	1	1	1	0	1	1	1.33333	1
12	567	25	1	1	1	1	1	1	1	1	1	1	1	1	1	1	1	4	4	4	4	4	5	5	5	5	5	5	2	2	2	2	4.94	4.66	2.37	1	0	0	0	0	0	1	1	1	0	1	1	1	1
12	568	25	1	1	1	1	1	1	1	1	1	1	1	1	1	1	2	6	6	6	6	6	6	6	6	6	6	6	3	3	3	2	4.94	4.66	2.37	1	0	0	0	1	0	1	1	1	0	1	1	1	1.33333
12	569	25	1	1	1	1	1	1	1	1	1	1	1	1	1	1	2	6	6	6	6	6	6	6	6	6	6	6	3	3	3	2	4.94	4.66	2.37	0	0	0	0	0	0	1	1	1	0	1	1	1	1.33333
12	570	25	1	1	1	1	1	1	1	2	1	1	1	1	1	1	2	6	6	5	6	6	6	6	6	6	6	6	3	3	3	2	4.94	4.66	2.37	0	1	1	0	0	0	1	1	1	0	1	1	1.16667	1.33333
12	571	25	1	1	1	1	1	1	1	1	1	1	1	1	1	1	2	6	6	7	7	6	6	6	6	6	6	6	2	2	2	1	4.94	4.66	2.37	1	0	0	0	0	0	1	1	1	1	1	1	1	1.33333
12	572	25	1	1	1	1	1	1	1	1	1	1	1	1	1	1	1	6	6	6	6	6	7	6	6	6	6	6	3	3	3	3	4.94	4.66	2.37	0	1	0	0	0	0	1	1	1	0	1	1	1	1
12	573	25	1	1	1	1	1	1	1	2	1	1	2	1	1	1	2	6	6	6	6	6	6	6	6	6	6	6	2	2	2	2	4.94	4.66	2.37	1	0	0	0	0	0	1	1	1	0	1	1	1.33333	1.33333
12	574	25	2	2	2	3	1	2	3	3	2	3	3	2	1	1	2	4	4	3	3	3	3	3	2	2	2	3	1	1	1	1	4.94	4.66	2.37	0	1	0	0	0	0	1	1	1	0	2.25	2	2.5	1.33333
12	575	25	2	2	2	2	2	2	2	2	3	2	2	1	2	2	3	4	4	4	4	4	3	3	3	2	2	2	1	2	2	2	4.94	4.66	2.37	0	0	0	0	0	0	1	1	1	0	2	2	2.16667	2.33333
12	576	25	2	2	3	3	3	3	3	2	3	2	3	3	2	2	4	5	5	6	5	5	4	4	5	4	4	5	1	1	3	3	4.94	4.66	2.37	1	0	0	0	1	0	1	1	1	0	2.5	3	2.5	2.66667
12	577	25	3	3	3	3	2	3	3	2	3	2	3	3	2	2	3	4	4	4	4	4	5	5	5	5	5	5	3	3	3	3	4.94	4.66	2.37	1	0	0	0	0	0	1	1	1	0	3	2.5	2.5	2.33333
12	578	25	2	3	3	3	3	3	3	2	2	3	3	2	1	1	2	4	4	5	4	4	3	3	3	4	3	3	2	2	4	4	4.94	4.66	2.37	0	0	0	0	0	0	1	1	1	0	2.75	2.75	2.33333	1.33333
12	579	25	2	2	2	2	2	2	3	3	2	2	3	2	1	1	3	6	6	6	6	6	5	5	6	6	6	6	3	3	2	2	4.94	4.66	2.37	0	1	0	0	0	0	1	1	1	0	2	2.25	2.33333	1.66667
12	580	25	2	2	2	3	2	3	3	2	2	3	2	3	2	2	4	5	4	5	4	4	4	4	4	3	3	3	1	1	3	3	4.94	4.66	2.37	1	0	0	0	0	0	1	1	1	1	2.25	2.5	2.5	2.66667
12	581	25	2	2	3	3	2	2	3	2	2	3	3	2	2	2	4	4	4	5	5	4	4	4	5	5	5	4	3	3	2	2	4.94	4.66	2.37	0	1	1	0	0	0	1	1	1	0	2.5	2.5	2.33333	2.66667
12	582	25	2	1	2	1	3	2	3	3	3	3	4	3	1	1	3	5	4	4	4	5	5	6	5	5	6	6	3	3	3	3	4.94	4.66	2.37	1	0	0	0	0	0	1	1	1	0	1.5	2.75	3	1.66667
12	583	25	2	2	1	3	2	2	2	2	2	3	2	2	2	2	4	4	4	5	4	3	3	3	3	4	4	3	2	2	2	2	4.94	4.66	2.37	1	0	0	0	1	0	1	1	1	0	2	2.25	2.16667	2.66667
12	584	25	2	2	1	1	1	1	1	2	2	1	2	2	1	1	2	4	4	3	4	5	4	3	4	5	4	3	3	2	3	4	4.94	4.66	2.37	0	0	0	0	0	0	1	1	1	0	1.5	1.25	1.83333	1.33333
12	585	26	2	1	2	3	2	2	3	3	2	2	2	3	1	1	2	6	6	6	6	6	4	4	4	5	3	3	3	3	4	4	4.7	4.4	2.77	0	0	0	0	0	0	0	1	1	1	2	2	2.5	1.33333
12	586	26	2	1	2	2	1	2	2	3	2	2	2	2	1	1	1	4	4	4	5	6	6	6	5	6	5	4	3	3	3	3	4.7	4.4	2.77	1	1	0	0	0	0	0	1	1	0	1.75	1.75	2.33333	1
12	587	26	2	1	3	2	2	1	2	3	2	3	3	2	1	1	2	5	5	6	4	5	4	4	5	3	4	3	2	2	2	3	4.7	4.4	2.77	1	0	0	0	0	0	0	1	1	1	2	1.75	2.5	1.33333
12	588	26	1	2	1	2	2	2	1	3	3	2	2	3	1	1	1	6	6	5	6	7	7	6	6	7	6	6	5	5	5	5	4.7	4.4	2.77	0	1	0	0	0	0	0	1	1	0	1.5	2	2.66667	1
12	589	26	3	3	3	3	1	1	1	4	5	3	5	5	1	4	6	4	4	5	6	5	4	3	5	4	5	6	4	4	4	4	4.7	4.4	2.77	1	0	0	0	0	0	0	1	1	0	3	1.25	4.33333	3.66667
12	590	26	2	2	2	3	2	3	3	3	2	3	3	2	1	1	3	5	5	5	5	4	4	4	5	4	4	4	1	1	3	3	4.7	4.4	2.77	1	0	0	1	0	0	0	1	0	0	2.25	2.5	2.5	1.66667
12	591	26	2	2	3	3	3	3	3	2	3	2	3	3	2	2	4	5	5	6	5	5	4	4	5	4	4	5	1	1	3	3	4.7	4.4	2.77	0	0	0	0	0	0	0	1	0	1	2.5	3	2.5	2.66667
12	592	26	2	2	2	3	2	3	3	2	2	3	2	3	2	2	4	5	4	5	4	4	4	4	4	3	3	3	1	1	3	3	4.7	4.4	2.77	0	0	0	1	0	0	0	1	1	0	2.25	2.5	2.5	2.66667
12	593	26	2	2	1	2	1	1	2	2	2	1	3	2	1	2	2	5	5	6	4	4	5	5	5	6	5	4	3	3	3	3	4.7	4.4	2.77	1	0	0	1	0	0	0	1	0	0	1.75	1.5	2	1.66667
12	594	26	2	1	2	1	3	2	3	3	3	3	4	3	1	1	3	5	4	4	4	5	5	6	5	5	6	6	3	3	3	3	4.7	4.4	2.77	0	0	0	0	0	0	0	1	1	1	1.5	2.75	3	1.66667
12	595	26	2	2	1	3	2	2	2	2	2	3	2	2	2	2	4	4	4	5	4	3	3	3	3	4	4	3	2	2	2	2	4.7	4.4	2.77	1	0	0	0	0	0	0	1	1	1	2	2.25	2.16667	2.66667
12	596	26	2	2	3	3	2	2	3	2	2	3	3	2	2	2	4	4	4	5	5	4	4	4	5	5	5	4	3	3	2	2	4.7	4.4	2.77	0	0	0	0	0	0	0	1	1	0	2.5	2.5	2.33333	2.66667
12	597	26	2	2	2	2	3	2	2	3	3	3	3	2	2	2	4	4	4	4	4	4	4	3	3	3	4	4	1	1	2	2	4.7	4.4	2.77	1	1	0	0	0	0	0	1	1	1	2	2.5	2.66667	2.66667
12	598	26	2	2	2	2	1	2	2	1	1	1	2	2	1	1	1	5	5	5	5	5	6	6	6	6	6	5	4	4	4	4	4.7	4.4	2.77	0	0	0	0	0	0	0	1	1	0	2	1.75	1.33333	1
12	599	26	2	2	1	1	2	1	1	1	1	1	2	1	1	1	2	5	5	5	4	5	5	4	4	5	6	5	3	3	3	3	4.7	4.4	2.77	1	0	0	0	0	0	0	1	1	1	1.5	1.5	1.33333	1.33333
12	600	26	2	2	1	1	1	1	1	2	2	1	2	2	1	1	2	4	4	3	4	5	4	3	4	5	4	3	3	2	3	4	4.7	4.4	2.77	1	0	0	0	0	0	0	1	1	0	1.5	1.25	1.83333	1.33333
12	601	26	3	3	3	3	2	3	3	2	3	2	3	3	2	2	3	4	4	4	4	4	5	5	5	5	5	5	3	3	3	3	4.7	4.4	2.77	0	1	0	0	0	0	0	1	1	0	3	2.5	2.5	2.33333
12	602	26	2	3	3	3	3	3	3	2	2	3	3	2	1	1	2	4	4	5	4	4	3	3	3	4	3	3	2	2	4	4	4.7	4.4	2.77	0	1	0	1	0	0	0	1	1	0	2.75	2.75	2.33333	1.33333
12	603	26	2	2	2	2	2	2	3	3	2	2	3	2	1	1	3	6	6	6	6	6	5	5	6	6	6	6	3	3	2	2	4.7	4.4	2.77	1	0	0	0	0	0	0	1	1	0	2	2.25	2.33333	1.66667
12	604	26	2	2	2	3	1	2	3	3	2	3	3	2	1	1	2	4	4	3	3	3	3	3	2	2	2	3	1	1	1	1	4.7	4.4	2.77	1	1	0	0	0	0	0	1	1	1	2.25	2	2.5	1.33333
12	605	26	2	2	2	2	2	2	2	2	3	2	2	1	2	2	3	4	4	4	4	4	3	3	3	2	2	2	1	2	2	2	4.7	4.4	2.77	0	0	0	0	0	0	0	1	1	1	2	2	2.16667	2.33333
12	606	26	2	3	2	3	2	3	2	2	2	3	3	3	1	1	1	5	4	4	5	6	6	5	5	6	6	5	5	5	6	5	4.7	4.4	2.77	0	1	0	0	0	0	0	1	1	0	2.5	2	2.5	1
12	607	26	3	3	2	3	1	1	2	2	2	3	2	2	1	1	2	6	6	6	5	5	5	5	5	6	6	6	2	2	2	2	4.7	4.4	2.77	1	0	0	0	1	0	0	1	1	1	2.75	1.5	2.16667	1.33333
12	608	26	2	2	3	3	2	2	2	2	3	2	2	3	1	1	2	5	5	5	5	4	4	4	4	3	4	3	2	2	2	2	4.7	4.4	2.77	0	1	0	0	0	0	0	1	1	0	2.5	2	2.5	1.33333
12	609	26	2	3	2	2	2	2	2	2	2	2	2	2	1	1	2	5	5	5	4	4	4	4	4	5	4	5	3	3	3	3	4.7	4.4	2.77	0	1	0	0	0	0	0	1	1	0	2.25	2.25	2.16667	1.33333
13	610	27	1	1	1	1	1	1	1	1	1	1	1	1	1	1	1	6	6	6	6	6	6	6	6	6	6	6	1	1	1	1	5.67	5.89	2.97	0	0	0	1	1	0	0	1	0	0	1	1	1	1
13	611	27	1	1	1	1	1	1	1	1	1	1	1	1	1	1	2	6	6	6	6	6	6	6	6	6	6	6	5	5	5	5	5.67	5.89	2.97	1	1	0	0	0	0	0	1	1	0	1	1	1	1.33333
13	612	27	1	1	1	1	1	1	1	1	1	1	1	1	1	1	2	6	6	6	6	6	6	6	6	6	6	6	3	3	3	2	5.67	5.89	2.97	0	0	0	1	0	0	1	1	1	0	1	1	1	1.33333
13	613	27	1	1	1	1	1	1	1	1	1	1	1	1	1	1	1	5	5	5	5	5	5	5	5	5	5	5	3	3	3	3	5.67	5.89	2.97	0	0	0	1	0	0	1	1	1	0	1	1	1	1
13	614	27	1	1	1	1	1	1	1	2	1	1	1	1	1	1	2	5	5	5	5	5	6	6	6	6	6	6	2	2	2	2	5.67	5.89	2.97	0	0	0	1	1	0	1	1	1	0	1	1	1.16667	1.33333
13	615	27	1	1	1	1	1	1	1	1	1	1	1	1	1	1	2	6	6	6	6	6	6	6	6	6	6	6	3	3	3	2	5.67	5.89	2.97	1	0	0	1	0	0	0	1	0	0	1	1	1	1.33333
13	616	27	1	1	1	1	1	1	1	1	1	1	1	1	1	1	2	4	4	4	4	4	5	5	5	5	5	5	3	3	3	2	5.67	5.89	2.97	1	1	0	0	0	0	0	1	1	0	1	1	1	1.33333
13	617	27	1	1	1	1	1	1	1	1	1	1	1	1	1	1	1	6	6	6	6	6	6	6	6	6	6	6	3	3	3	5	5.67	5.89	2.97	0	1	0	0	1	0	0	1	0	0	1	1	1	1
13	618	27	1	1	1	1	1	1	1	1	1	1	1	1	1	1	1	7	7	7	7	7	7	7	7	7	7	7	4	4	4	4	5.67	5.89	2.97	0	0	1	1	0	0	0	1	0	0	1	1	1	1
13	619	28	1	1	1	1	1	1	1	1	1	1	2	1	1	1	1	5	5	5	5	5	5	5	5	5	5	5	5	5	5	5	4.95	4.93	3.16	1	0	0	1	1	0	0	1	0	0	1	1	1.16667	1
13	620	28	1	1	1	2	1	1	1	1	1	1	1	1	1	2	1	4	4	4	4	4	6	7	7	7	7	7	1	4	4	4	4.95	4.93	3.16	1	1	1	0	0	0	1	1	0	0	1.25	1	1	1.33333
13	621	28	1	1	1	1	1	1	1	3	1	1	2	1	1	1	1	4	7	7	4	4	4	4	4	4	4	4	2	2	2	2	4.95	4.93	3.16	1	1	1	0	0	0	1	1	1	1	1	1	1.83333	1
13	622	28	1	1	1	1	1	1	1	1	1	1	1	1	1	1	2	6	6	6	6	6	6	6	6	6	6	6	2	2	2	2	4.95	4.93	3.16	1	1	1	0	0	1	1	1	0	0	1	1	1	1.33333
13	623	28	1	1	1	1	1	1	1	1	1	1	1	1	1	1	1	4	4	4	4	4	4	4	4	4	4	4	4	4	4	4	4.95	4.93	3.16	1	1	0	0	0	0	1	1	0	0	1	1	1	1
13	624	28	1	1	1	1	1	1	1	3	1	1	1	1	1	1	1	6	6	6	6	6	5	5	5	5	6	6	2	2	2	1	4.95	4.93	3.16	1	0	0	0	1	0	1	1	0	0	1	1	1.33333	1
13	625	28	1	1	1	1	1	1	1	1	1	1	1	1	1	1	1	4	4	4	4	4	5	5	5	5	5	5	2	2	2	2	4.95	4.93	3.16	1	1	1	1	0	0	1	1	0	1	1	1	1	1
13	626	28	1	1	1	2	1	1	1	1	1	1	1	1	1	1	2	6	6	6	6	6	6	6	6	6	6	6	3	3	3	3	4.95	4.93	3.16	0	0	0	0	1	0	1	1	1	1	1.25	1	1	1.33333
13	627	28	1	1	1	1	1	1	1	1	1	1	1	1	1	1	2	3	3	3	3	3	3	3	3	3	3	3	3	3	3	3	4.95	4.93	3.16	1	0	1	0	0	0	1	1	0	0	1	1	1	1.33333
13	628	28	1	4	1	1	2	4	2	2	2	2	3	4	2	3	3	5	5	6	5	4	4	5	4	4	6	4	2	2	2	1	4.95	4.93	3.16	0	1	0	0	0	0	1	1	1	1	1.75	2.75	2.66667	2.66667
13	629	28	1	1	1	1	1	1	1	1	1	1	1	1	1	1	1	4	4	4	4	4	4	4	4	4	4	4	4	4	4	4	4.95	4.93	3.16	0	1	1	0	0	0	0	1	0	0	1	1	1	1
13	630	28	1	1	1	2	1	1	1	1	1	1	1	1	1	1	3	5	5	5	5	5	5	5	5	5	5	5	3	3	3	3	4.95	4.93	3.16	1	0	0	1	1	0	0	1	1	1	1.25	1	1	1.66667
13	631	28	1	1	1	1	1	1	2	2	2	2	2	3	1	1	2	5	7	7	5	1	5	5	5	5	5	5	1	1	3	1	4.95	4.93	3.16	1	1	0	0	0	0	0	1	1	0	1	1.25	2.16667	1.33333
13	632	28	1	1	1	1	1	1	1	2	1	1	2	1	1	1	2	6	6	6	6	6	6	6	6	6	6	6	4	4	4	4	4.95	4.93	3.16	0	1	0	1	0	0	0	1	1	0	1	1	1.33333	1.33333
13	633	28	1	1	1	1	1	1	1	1	1	1	1	1	1	1	1	5	5	5	5	5	5	5	5	5	5	5	3	3	3	3	4.95	4.93	3.16	1	0	1	0	0	0	0	1	0	0	1	1	1	1
13	634	28	1	1	1	1	1	1	1	2	1	2	2	1	1	1	2	6	6	6	6	6	6	6	6	6	6	6	2	2	2	1	4.95	4.93	3.16	0	0	0	1	1	0	0	1	1	0	1	1	1.66667	1.33333
13	635	28	4	4	2	3	1	1	2	3	2	5	2	2	1	1	3	7	7	2	4	4	4	4	6	4	4	4	6	6	4	5	4.95	4.93	3.16	1	1	1	0	1	0	1	1	1	0	3.25	1.25	2.66667	1.66667
13	636	28	1	1	1	1	1	1	2	1	1	1	1	1	1	1	3	4	4	4	4	4	4	4	4	4	4	4	2	2	2	2	4.95	4.93	3.16	0	1	1	0	0	0	0	1	1	0	1	1.5	1	1.66667
13	637	28	1	1	1	1	1	1	1	1	1	1	1	1	1	1	2	6	6	6	6	6	7	7	7	7	7	7	4	4	4	4	4.95	4.93	3.16	1	0	1	1	1	0	0	1	1	0	1	1	1.16667	1.33333
13	638	28	1	2	1	2	2	3	1	4	4	2	2	1	2	1	4	7	7	6	7	6	5	5	5	4	7	4	7	6	6	7	4.95	4.93	3.16	0	1	1	0	1	0	1	1	1	1	1.5	2.25	2.33333	2.33333
13	639	28	3	1	1	1	2	3	1	1	1	1	2	1	1	1	1	6	5	4	5	4	6	5	6	5	7	2	4	5	5	2	4.95	4.93	3.16	1	1	1	0	0	1	0	1	1	0	1.5	2	1.16667	1
13	640	28	1	2	2	1	1	2	1	1	1	2	2	2	1	1	1	7	6	5	5	6	6	5	6	6	7	5	6	7	6	6	4.95	4.93	3.16	0	1	1	0	0	1	1	1	0	0	1.5	1.25	1.66667	1
13	641	28	1	1	1	1	1	1	1	1	2	1	1	1	1	1	1	4	4	4	4	4	4	4	4	4	4	4	1	4	4	4	4.95	4.93	3.16	0	1	0	0	0	0	0	1	0	0	1	1	1.33333	1
13	642	28	1	1	1	1	1	1	1	1	2	1	1	1	1	1	1	5	5	5	5	3	3	6	3	3	1	1	1	1	2	1	4.95	4.93	3.16	1	0	0	0	1	0	0	1	1	0	1	1	1.16667	1
13	643	28	1	1	1	3	1	1	2	1	2	1	1	1	1	1	1	3	3	3	3	3	3	3	3	3	3	3	1	1	1	1	4.95	4.93	3.16	1	0	1	1	0	0	0	1	1	0	1.5	1.25	1.16667	1
13	644	28	1	1	1	1	1	1	1	2	1	1	2	1	3	1	2	4	4	4	4	4	4	4	4	4	4	4	1	1	1	3	4.95	4.93	3.16	1	1	1	0	0	0	0	1	0	1	1	1	1.66667	2
13	645	28	1	1	1	1	1	1	1	1	1	1	1	1	1	1	1	5	7	5	5	5	5	5	5	5	5	5	3	3	3	3	4.95	4.93	3.16	0	1	1	0	0	0	0	1	1	1	1	1	1	1
13	646	28	1	1	1	1	1	1	1	2	2	1	2	1	1	2	2	6	6	6	5	5	5	5	5	5	5	5	5	5	5	5	4.95	4.93	3.16	1	1	1	1	0	0	0	1	0	0	1	1	1.66667	1.66667
13	647	28	1	1	1	1	1	1	1	2	1	1	1	1	1	1	2	6	6	5	6	6	6	6	6	6	6	6	3	3	3	2	4.95	4.93	3.16	1	0	0	1	1	0	0	1	1	0	1	1	1.16667	1.33333
13	648	28	1	1	1	1	1	1	2	1	1	1	1	1	1	1	2	5	5	5	5	5	6	6	6	6	6	6	4	4	4	4	4.95	4.93	3.16	1	0	1	0	0	0	0	1	0	0	1	1.5	1	1.33333
13	649	29	1	1	1	2	1	1	1	1	1	1	1	1	1	2	2	4	4	4	4	4	5	5	5	5	5	5	1	1	1	1	4.75	5.75	2.22	1	1	0	0	0	0	0	1	1	1	1.25	1	1.16667	1.66667
13	650	29	1	1	1	2	1	1	1	1	1	1	1	1	1	1	2	4	4	4	4	4	6	6	6	6	6	6	2	2	2	2	4.75	5.75	2.22	0	0	1	0	0	0	0	1	1	0	1.25	1	1.16667	1.33333
13	651	29	1	1	1	1	1	1	1	2	1	1	1	1	1	1	1	4	4	4	4	4	6	6	6	6	6	6	2	2	2	2	4.75	5.75	2.22	0	1	0	0	0	0	0	1	0	0	1	1	1.16667	1
13	652	29	1	1	1	1	1	1	1	1	1	2	1	1	1	1	1	6	6	6	6	6	6	6	6	6	6	6	3	3	3	3	4.75	5.75	2.22	1	0	0	1	0	0	0	1	0	0	1	1	1.16667	1
13	653	29	1	1	1	1	1	1	1	2	1	1	2	1	1	1	2	6	6	6	6	6	6	6	6	6	6	6	2	2	2	2	4.75	5.75	2.22	1	0	0	1	0	0	0	1	1	0	1	1	1.33333	1.33333
13	654	29	1	1	1	1	1	1	1	2	1	1	1	1	1	1	2	4	4	4	4	4	5	5	5	5	5	5	2	2	2	1	4.75	5.75	2.22	1	0	0	0	0	0	0	1	1	0	1	1	1.16667	1.33333
13	655	29	1	2	1	2	1	1	1	1	1	1	1	1	1	1	3	5	5	5	5	5	6	6	6	6	6	6	3	3	3	3	4.75	5.75	2.22	1	0	0	0	1	0	0	1	1	1	1.5	1	1	1.66667
13	656	29	1	1	1	1	1	1	1	2	2	2	1	1	1	1	1	5	5	5	5	5	6	6	6	6	6	6	3	3	3	3	4.75	5.75	2.22	0	0	1	0	0	0	0	1	0	0	1	1	1.5	1
13	657	30	1	1	1	1	1	1	1	1	1	1	2	1	1	1	2	5	5	5	5	5	7	7	7	7	7	7	2	2	2	1	5.18	5.9	2.41	1	1	0	1	0	0	0	1	0	0	1	1	1.33333	1.33333
13	658	30	1	1	1	1	1	1	1	1	1	1	1	1	1	1	2	4	4	4	4	4	4	4	4	4	4	4	1	1	1	1	5.18	5.9	2.41	1	0	0	0	1	0	0	1	1	0	1	1	1	1.33333
13	659	30	1	1	1	1	1	1	1	1	1	1	1	1	1	1	2	6	6	7	7	6	6	6	6	6	6	6	2	2	2	1	5.18	5.9	2.41	1	0	1	1	1	0	0	1	1	0	1	1	1	1.33333
13	660	30	1	1	1	1	1	1	1	1	1	1	1	1	1	1	1	6	6	6	6	6	7	7	7	7	7	7	4	4	4	4	5.18	5.9	2.41	0	0	1	1	1	0	0	1	1	0	1	1	1	1
13	661	30	1	1	1	1	1	1	1	2	1	1	1	1	1	1	2	5	5	5	5	5	6	6	6	6	6	6	3	3	3	3	5.18	5.9	2.41	1	1	0	0	0	0	0	1	0	0	1	1	1.33333	1.33333
13	662	30	1	1	1	1	1	1	1	1	2	1	1	1	1	1	2	4	4	4	4	4	5	5	5	5	5	5	2	2	2	2	5.18	5.9	2.41	1	0	1	1	0	0	0	1	1	0	1	1	1.16667	1.33333
13	663	30	1	1	1	1	1	1	1	1	1	1	1	1	1	1	1	5	5	5	5	5	6	6	6	6	6	6	3	3	3	2	5.18	5.9	2.41	0	0	0	0	1	0	0	1	1	1	1	1	1	1
13	664	30	1	1	1	1	1	1	1	1	1	1	1	1	1	1	1	6	6	6	6	6	7	6	6	6	6	6	3	3	3	3	5.18	5.9	2.41	0	0	0	1	1	0	0	1	1	0	1	1	1	1
14	665	31	2	2	2	3	1	2	3	3	2	3	3	2	1	1	2	4	4	3	3	3	3	3	2	2	2	3	1	1	1	1	4.6	4.13	2.31	0	1	1	0	0	1	0	1	1	0	2.25	2	2.5	1.33333
14	666	31	2	2	2	2	2	2	2	2	3	2	2	1	2	2	3	4	4	4	4	4	3	3	3	2	2	2	1	2	2	2	4.6	4.13	2.31	1	1	1	1	0	0	0	1	1	1	2	2	2.16667	2.33333
14	667	31	2	3	3	3	3	3	3	2	2	3	3	2	1	1	2	4	4	5	4	4	3	3	3	4	3	3	2	2	4	4	4.6	4.13	2.31	1	0	1	1	0	0	0	1	0	0	2.75	2.75	2.33333	1.33333
14	668	31	2	2	2	3	2	3	3	2	2	3	2	3	2	2	4	5	4	5	4	4	4	4	4	3	3	3	2	1	3	3	4.6	4.13	2.31	0	0	1	1	0	0	0	1	0	0	2.25	2.5	2.5	2.66667
14	669	31	2	1	2	1	3	2	3	3	3	3	4	3	1	1	3	5	4	4	4	5	5	6	5	5	6	6	3	3	3	3	4.6	4.13	2.31	1	1	1	0	0	0	0	1	0	0	1.5	2.75	3	1.66667
14	670	31	2	2	2	2	2	2	3	3	2	2	3	2	1	1	3	6	6	6	6	6	5	5	6	6	6	6	3	3	2	2	4.6	4.13	2.31	1	0	0	1	1	0	0	1	1	0	2	2.25	2.33333	1.66667
14	671	31	2	2	2	2	2	2	3	3	2	2	3	2	1	1	3	6	6	6	6	6	5	5	6	6	6	6	3	3	2	2	4.6	4.13	2.31	1	0	1	0	0	0	0	1	1	0	2	2.25	2.33333	1.66667
14	672	31	2	2	3	3	2	2	3	2	2	3	3	2	2	2	4	4	4	5	5	4	4	4	5	5	5	4	3	3	2	2	4.6	4.13	2.31	1	0	0	1	0	0	0	1	1	0	2.5	2.5	2.33333	2.66667
14	673	32	2	3	1	2	2	2	2	2	2	2	3	3	1	1	2	5	5	4	5	6	5	5	6	5	4	6	5	6	6	6	4.92	4.82	2.95	0	1	1	0	0	0	0	1	1	1	2	1.75	2.16667	1.33333
14	674	32	3	3	3	3	2	3	3	2	3	2	3	3	2	2	3	4	4	4	4	4	5	5	5	5	5	5	3	3	3	3	4.92	4.82	2.95	0	0	0	1	0	0	0	1	0	0	3	2.5	2.5	2.33333
14	675	32	2	3	2	3	2	3	2	2	2	3	3	3	1	1	1	5	4	4	5	6	6	5	5	6	6	5	5	5	6	5	4.92	4.82	2.95	0	1	0	0	0	0	0	0	1	0	2.5	2	2.5	1
14	676	32	1	1	3	2	3	2	2	2	2	2	1	1	1	1	3	4	4	5	5	5	4	3	3	3	4	4	2	2	2	2	4.92	4.82	2.95	1	1	0	0	0	0	1	1	1	1	1.75	2.25	1.5	1.66667
14	677	32	2	1	2	1	3	2	3	3	3	3	4	3	1	1	3	5	4	4	4	5	5	6	5	5	6	6	3	3	3	3	4.92	4.82	2.95	1	0	1	1	0	0	1	1	0	0	1.5	2.75	3	1.66667
14	678	32	2	2	1	1	1	1	1	2	2	1	2	2	1	1	2	4	4	3	4	5	4	3	4	5	4	3	3	2	3	4	4.92	4.82	2.95	1	1	1	0	0	1	1	0	1	0	1.5	1.25	1.83333	1.33333
14	679	32	2	2	2	2	2	2	2	2	3	2	2	1	2	2	3	4	4	4	4	4	3	3	3	2	2	2	1	2	2	2	4.92	4.82	2.95	0	1	0	1	1	0	1	0	0	0	2	2	2.16667	2.33333
14	680	32	2	2	2	1	1	1	1	3	3	3	2	4	1	1	1	4	4	4	4	4	4	4	5	4	5	5	3	3	3	3	4.92	4.82	2.95	1	0	0	1	0	0	1	1	1	0	1.75	1	2.83333	1
14	681	32	1	1	1	1	1	1	1	1	1	1	1	1	1	1	2	3	3	3	3	3	3	3	3	3	3	3	3	3	3	3	4.92	4.82	2.95	0	1	0	0	1	0	1	1	1	1	1	1	1	1.33333
14	682	32	1	1	1	1	1	1	1	1	1	1	1	1	1	1	2	6	6	6	6	6	6	6	6	6	6	6	3	3	3	2	4.92	4.82	2.95	0	1	0	0	0	0	1	1	1	0	1	1	1	1.33333
14	683	32	1	1	1	1	1	1	1	2	1	1	1	1	1	1	2	6	6	5	6	6	6	6	6	6	6	6	3	3	3	2	4.92	4.82	2.95	1	0	0	0	1	0	1	1	1	1	1	1	1.16667	1.33333
14	684	32	2	3	2	3	1	1	2	2	2	1	3	2	1	1	2	4	5	4	4	5	4	3	3	4	5	4	1	1	1	1	4.92	4.82	2.95	0	1	0	0	0	0	1	1	0	0	2.5	1.5	2	1.33333
14	685	32	1	2	1	2	2	2	1	3	3	2	2	3	1	1	1	6	6	5	6	7	7	6	6	7	6	6	5	5	5	5	4.92	4.82	2.95	0	0	0	0	0	0	1	1	1	0	1.5	2	2.66667	1
14	686	32	2	2	3	3	3	3	3	2	3	2	3	3	2	2	4	5	5	6	5	5	4	4	5	4	4	5	1	1	3	3	4.92	4.82	2.95	0	0	1	1	0	0	1	0	1	0	2.5	3	2.5	2.66667
14	687	32	1	2	1	1	2	2	1	3	3	3	3	4	1	1	1	5	5	4	5	6	5	6	5	5	4	5	3	3	3	3	4.92	4.82	2.95	0	0	0	1	0	0	1	1	0	1	1.25	1.75	3	1
14	688	32	3	2	1	3	2	1	2	3	3	3	4	3	1	2	3	6	6	7	6	6	5	5	5	6	5	6	3	3	3	3	4.92	4.82	2.95	1	1	1	0	0	1	1	0	1	0	2.25	2	3	2
14	689	32	2	2	2	2	2	3	2	2	3	2	4	3	1	1	2	6	6	6	7	7	5	5	4	5	5	4	3	3	3	3	4.92	4.82	2.95	0	1	0	1	0	0	1	0	1	1	2	2.25	2.83333	1.33333
14	690	32	1	1	1	1	1	1	1	4	1	3	3	1	1	1	2	4	4	4	5	5	4	4	4	5	5	4	2	2	2	2	4.92	4.82	2.95	1	1	1	0	0	0	1	1	1	0	1	1.25	2.66667	1.33333
14	691	32	3	4	3	3	2	2	2	3	4	4	4	5	1	1	2	5	5	5	4	4	4	4	5	4	5	5	3	3	3	3	4.92	4.82	2.95	1	0	1	1	0	0	1	1	1	1	3.25	2.25	3.83333	1.33333
14	692	32	1	1	1	1	1	1	1	1	1	1	1	1	1	1	1	4	4	4	4	4	5	5	5	5	5	5	2	2	2	2	4.92	4.82	2.95	1	0	1	1	1	0	1	1	1	0	1	1	1	1
14	693	32	1	1	1	1	1	1	1	1	1	1	1	1	1	1	2	6	6	7	7	6	6	6	6	6	6	6	2	2	2	1	4.92	4.82	2.95	1	1	1	1	0	0	1	1	1	1	1	1	1	1.33333
14	694	32	2	2	1	2	1	1	2	2	2	1	3	2	1	2	2	5	5	6	4	4	5	5	5	6	5	4	3	3	3	3	4.92	4.82	2.95	0	0	0	0	0	0	0	1	0	0	1.75	1.5	2	1.66667
14	695	32	2	2	1	3	2	2	2	2	2	3	2	2	2	2	4	4	4	5	4	3	3	3	3	4	4	3	2	2	2	2	4.92	4.82	2.95	0	1	0	0	0	0	0	1	0	0	2	2.25	2.16667	2.66667
14	696	32	1	2	1	2	2	2	1	3	3	2	2	3	1	1	1	6	6	5	6	7	7	6	6	7	6	6	5	5	5	5	4.92	4.82	2.95	1	0	1	1	0	0	0	0	0	0	1.5	2	2.66667	1
14	697	32	1	1	1	1	1	1	1	1	1	1	1	1	1	1	2	6	6	6	6	6	6	6	6	6	6	6	3	3	3	2	4.92	4.82	2.95	0	1	1	0	0	0	0	0	0	0	1	1	1	1.33333
14	698	33	4	3	3	4	3	2	2	2	2	4	5	4	2	2	4	4	4	5	4	4	4	4	3	3	3	2	1	1	1	1	4.44	4.22	2.44	1	0	1	1	0	0	0	1	1	1	3.5	2.25	3.33333	2.66667
14	699	33	1	1	1	1	1	1	1	1	1	1	1	1	1	1	1	6	6	6	6	6	7	6	6	6	6	6	3	3	3	3	4.44	4.22	2.44	1	0	1	1	0	0	0	1	1	0	1	1	1	1
14	700	33	1	1	1	2	1	1	2	2	2	3	3	4	2	2	4	5	5	6	4	5	5	4	3	5	5	3	2	2	2	1	4.44	4.22	2.44	1	0	1	1	0	0	0	1	1	0	1.25	1.5	2.83333	2.66667
14	701	33	1	2	1	1	2	2	1	3	3	3	3	4	1	1	1	5	5	4	5	6	5	6	5	5	4	5	3	3	3	3	4.44	4.22	2.44	1	1	0	0	0	0	0	0	1	1	1.25	1.75	3	1
14	702	33	2	2	1	1	1	1	1	2	2	1	2	2	1	1	2	4	4	3	4	5	4	3	4	5	4	3	3	2	3	4	4.44	4.22	2.44	0	1	0	0	0	0	1	1	1	0	1.5	1.25	1.83333	1.33333
14	703	33	3	3	3	3	1	1	1	4	5	3	5	5	1	4	6	4	4	5	6	5	4	3	5	4	5	6	4	4	4	4	4.44	4.22	2.44	1	0	1	1	0	0	1	0	1	1	3	1.25	4.33333	3.66667
14	704	33	2	2	1	3	2	2	2	2	2	3	2	2	2	2	4	4	4	5	4	3	3	3	3	4	4	3	2	2	2	2	4.44	4.22	2.44	0	0	1	1	0	0	1	1	0	0	2	2.25	2.16667	2.66667
14	705	33	2	2	2	3	1	2	3	3	2	3	3	2	1	1	2	4	4	3	3	3	3	3	2	2	2	3	1	1	1	1	4.44	4.22	2.44	1	1	1	1	0	0	1	1	0	0	2.25	2	2.5	1.33333
14	706	33	2	2	2	3	2	3	3	2	2	3	2	3	2	2	4	5	4	5	4	4	4	4	4	3	3	3	2	1	3	3	4.44	4.22	2.44	1	0	1	1	1	0	1	1	1	1	2.25	2.5	2.5	2.66667
14	707	33	2	2	3	3	2	2	3	2	2	3	3	2	2	2	4	4	4	5	5	4	4	4	5	5	5	4	3	3	2	2	4.44	4.22	2.44	1	0	1	1	0	0	1	1	1	0	2.5	2.5	2.33333	2.66667
14	708	33	1	1	1	1	1	1	1	1	1	1	1	1	1	1	2	3	3	3	3	3	3	3	3	3	3	3	3	3	3	3	4.44	4.22	2.44	1	0	0	1	0	0	1	1	1	1	1	1	1	1.33333
14	709	33	1	1	1	1	1	1	1	1	1	1	1	1	1	1	1	5	5	5	5	5	5	5	5	5	5	5	3	3	3	3	4.44	4.22	2.44	0	0	0	1	0	0	1	1	0	0	1	1	1	1
14	710	33	1	1	1	1	1	1	1	2	1	1	1	1	1	1	2	5	5	5	5	5	6	6	6	6	6	6	2	2	2	2	4.44	4.22	2.44	1	0	1	1	1	0	1	1	0	1	1	1	1.16667	1.33333
14	711	33	2	2	2	2	2	2	1	1	1	2	2	1	1	1	2	4	4	4	4	4	5	5	5	4	4	4	2	2	2	2	4.44	4.22	2.44	1	1	1	0	0	0	0	0	1	0	2	1.75	1.33333	1.33333
14	712	33	3	3	3	3	1	1	1	4	5	3	5	5	1	4	6	4	4	5	6	5	4	3	5	4	5	6	4	4	4	4	4.44	4.22	2.44	1	1	0	0	0	0	0	1	0	0	3	1.25	4.33333	3.66667
14	713	33	3	4	3	2	3	4	3	2	3	5	5	4	2	3	4	4	4	4	5	5	5	5	4	4	3	3	3	3	3	3	4.44	4.22	2.44	0	1	1	0	0	0	0	1	0	0	3	3	3.83333	3
14	714	33	1	1	1	1	1	1	1	1	1	1	1	1	1	1	2	4	4	4	4	4	4	4	4	4	4	4	1	1	1	1	4.44	4.22	2.44	1	0	0	0	0	0	0	1	1	0	1	1	1	1.33333
15	715	34	1	1	1	1	1	1	1	1	1	1	1	1	1	1	1	4	4	4	4	4	4	4	4	4	4	4	4	4	4	4	4.55	4.37	2.72	1	0	1	1	0	0	0	1	0	0	1	1	1	1
15	716	34	2	3	2	2	2	2	2	2	2	3	2	2	2	3	3	4	4	5	4	4	3	3	3	3	4	4	2	2	4	4	4.55	4.37	2.72	0	1	1	0	0	0	0	1	1	0	2.25	2.25	2.16667	2.66667
15	717	34	2	2	3	3	2	2	2	2	2	3	3	2	1	3	3	5	5	5	5	5	5	5	5	4	4	4	3	3	3	3	4.55	4.37	2.72	1	1	1	1	0	0	0	1	1	1	2.5	2.25	2.33333	2.33333
15	718	34	1	1	1	1	1	1	1	2	1	1	1	1	1	1	2	6	6	5	6	6	6	6	6	6	6	6	3	3	3	2	4.55	4.37	2.72	1	1	1	0	0	0	0	1	1	0	1	1	1.16667	1.33333
15	719	34	2	2	2	3	2	3	3	2	2	3	2	3	2	2	4	5	4	5	4	4	4	4	4	3	3	3	3	1	3	3	4.55	4.37	2.72	1	0	0	0	0	0	1	1	1	0	2.25	2.5	2.5	2.66667
15	720	34	1	1	1	1	1	1	1	1	1	1	1	1	1	1	1	5	5	5	5	5	5	5	5	5	5	5	3	3	3	3	4.55	4.37	2.72	1	1	0	0	0	0	1	1	1	0	1	1	1	1
15	721	34	2	2	2	3	2	2	3	2	2	3	2	2	1	2	2	5	6	6	6	6	5	5	4	4	4	4	3	3	4	4	4.55	4.37	2.72	1	1	1	1	0	0	1	1	1	0	2.25	2.25	2.33333	1.66667
15	722	34	1	1	1	2	1	1	1	1	1	1	1	1	1	1	2	4	4	4	4	4	6	6	6	6	6	6	2	2	2	2	4.55	4.37	2.72	1	1	1	1	0	0	1	1	1	0	1.25	1	1.16667	1.33333
15	723	34	1	1	1	1	1	1	1	2	1	1	1	1	1	1	2	4	4	4	4	4	5	5	5	5	5	5	2	2	2	1	4.55	4.37	2.72	1	1	0	0	0	0	1	1	1	0	1	1	1.16667	1.33333
15	724	34	2	2	2	2	2	2	3	2	2	3	3	2	1	2	2	6	6	6	6	6	5	5	5	5	5	5	3	3	3	3	4.55	4.37	2.72	1	0	0	1	0	0	1	1	1	0	2	2.25	2.33333	1.66667
15	725	34	2	2	2	3	2	3	3	3	2	3	2	2	2	4	4	5	6	5	4	4	4	3	3	2	3	3	2	2	4	4	4.55	4.37	2.72	0	0	1	1	1	0	1	1	1	1	2.25	2.5	2.5	3.33333
15	726	34	2	3	3	3	3	2	2	2	2	2	3	3	1	1	2	5	5	5	5	5	4	4	4	4	4	4	3	3	4	4	4.55	4.37	2.72	0	1	1	0	0	1	1	0	1	1	2.75	2.5	2.5	1.33333
15	727	34	2	2	2	2	2	2	3	2	2	2	3	2	2	4	4	4	4	5	5	4	4	4	4	3	3	3	2	2	4	4	4.55	4.37	2.72	1	0	0	1	0	0	1	1	1	1	2	2.25	2.16667	3.33333
15	728	34	2	2	3	3	2	2	3	2	2	3	3	2	2	2	4	4	4	5	5	4	4	4	5	5	5	4	3	3	2	2	4.55	4.37	2.72	1	0	0	1	0	0	0	1	1	0	2.5	2.5	2.33333	2.66667
15	729	34	1	1	1	1	1	1	1	1	1	1	1	1	1	1	2	3	3	3	3	3	3	3	3	3	3	3	3	3	3	3	4.55	4.37	2.72	0	1	1	0	0	1	0	1	0	0	1	1	1	1.33333
15	730	34	1	1	1	1	1	1	1	1	1	1	1	1	1	1	2	4	4	4	4	4	4	4	4	4	4	4	1	1	1	1	4.55	4.37	2.72	1	1	1	0	1	0	0	1	1	0	1	1	1	1.33333
15	731	34	1	1	1	1	1	1	1	1	1	1	1	1	1	1	2	4	4	4	4	4	4	4	4	4	4	4	1	1	1	1	4.55	4.37	2.72	0	1	0	0	0	0	0	0	1	0	1	1	1	1.33333
15	732	34	1	1	1	1	1	1	1	1	1	1	2	1	1	1	1	5	5	5	5	5	5	5	5	5	5	5	5	5	5	5	4.55	4.37	2.72	0	1	1	0	0	0	0	1	0	0	1	1	1.16667	1
15	733	34	1	1	1	1	1	1	1	2	1	2	2	1	1	1	2	6	6	6	6	6	6	6	6	6	6	6	2	2	2	1	4.55	4.37	2.72	1	0	1	1	0	0	0	1	1	0	1	1	1.66667	1.33333
15	734	34	1	1	1	1	1	1	1	2	1	1	1	1	1	1	2	4	4	4	4	4	5	5	5	5	5	5	2	2	2	1	4.55	4.37	2.72	1	0	1	1	0	0	0	1	1	0	1	1	1.16667	1.33333
15	735	34	1	1	1	1	1	1	1	1	1	1	1	1	1	1	1	5	5	5	5	5	5	5	5	5	5	5	3	3	3	3	4.55	4.37	2.72	1	0	1	1	0	0	0	1	1	0	1	1	1	1
15	736	34	1	1	1	1	1	1	1	2	1	1	1	1	1	1	2	5	5	5	5	5	6	6	6	6	6	6	2	2	2	2	4.55	4.37	2.72	1	0	1	1	0	0	0	1	1	0	1	1	1.16667	1.33333
15	737	34	2	2	2	2	2	3	2	2	2	3	2	2	2	3	3	4	4	5	3	3	3	3	4	3	3	3	2	2	4	4	4.55	4.37	2.72	0	0	1	1	0	0	0	0	1	0	2	2.25	2.16667	2.66667
15	738	34	1	1	1	1	1	1	1	1	1	1	1	1	1	1	2	3	3	3	3	3	3	3	3	3	3	3	3	3	3	3	4.55	4.37	2.72	0	1	0	0	0	0	0	0	0	0	1	1	1	1.33333
15	739	34	3	2	2	3	2	2	3	2	2	2	3	2	2	2	4	4	4	5	4	4	4	4	3	3	3	3	2	2	4	4	4.55	4.37	2.72	0	1	0	1	0	0	0	0	1	0	2.5	2.25	2.33333	2.66667
15	740	35	1	1	1	1	1	1	1	1	1	1	2	1	1	1	1	5	5	5	5	5	5	5	5	5	5	5	5	5	5	5	4.97	4.71	2.79	0	1	1	0	0	0	0	1	0	0	1	1	1.16667	1
15	741	35	2	2	2	3	2	2	2	3	2	3	2	2	1	1	2	5	6	6	4	4	4	4	5	4	3	3	1	1	1	3	4.97	4.71	2.79	1	1	0	0	0	0	0	1	1	0	2.25	2	2.33333	1.33333
15	742	35	1	1	1	1	1	1	1	1	1	1	1	1	1	1	1	5	5	5	5	5	5	5	5	5	5	5	3	3	3	3	4.97	4.71	2.79	0	1	1	0	0	0	0	1	0	0	1	1	1	1
15	743	35	1	1	1	2	1	1	1	1	1	1	1	1	1	1	3	5	5	5	5	5	5	5	5	5	5	5	3	3	3	3	4.97	4.71	2.79	1	1	1	0	0	0	0	1	1	1	1.25	1	1	1.66667
15	744	35	1	1	1	1	1	1	1	2	1	1	1	1	1	1	2	5	5	5	5	5	6	6	6	6	6	6	2	2	2	2	4.97	4.71	2.79	0	0	1	1	0	0	0	0	1	0	1	1	1.16667	1.33333
15	745	35	3	2	3	3	2	2	3	2	2	3	3	2	1	3	3	5	5	4	4	3	3	3	4	3	3	2	2	2	1	1	4.97	4.71	2.79	1	0	1	1	1	0	0	1	1	1	2.75	2.25	2.33333	2.33333
15	746	35	1	1	1	1	1	1	1	1	1	1	1	1	1	1	2	6	6	6	6	6	6	6	6	6	6	6	3	3	3	2	4.97	4.71	2.79	0	0	1	0	0	0	0	1	1	0	1	1	1	1.33333
15	747	35	1	1	1	1	1	1	1	2	1	1	1	1	1	1	2	5	5	5	5	5	6	6	6	6	6	6	3	3	3	3	4.97	4.71	2.79	0	0	1	1	0	0	0	1	0	0	1	1	1.33333	1.33333
15	748	35	1	1	1	1	1	1	1	1	1	1	1	1	1	1	1	5	5	5	5	5	5	5	5	5	5	5	3	3	3	3	4.97	4.71	2.79	1	1	1	0	1	0	0	0	0	0	1	1	1	1
15	749	35	3	3	3	3	2	3	3	2	3	2	3	3	2	2	3	4	4	4	4	4	5	5	5	5	5	5	3	3	3	3	4.97	4.71	2.79	1	0	1	1	0	0	0	1	1	1	3	2.5	2.5	2.33333
15	750	35	2	2	2	2	2	2	3	3	2	2	3	2	1	1	3	6	6	6	6	6	5	5	6	6	6	6	3	3	2	2	4.97	4.71	2.79	0	0	1	1	0	0	0	0	1	0	2	2.25	2.33333	1.66667
15	751	35	2	2	2	2	3	2	2	3	2	3	2	3	1	3	3	5	5	6	5	5	3	3	2	2	2	3	2	2	4	4	4.97	4.71	2.79	1	0	0	1	1	0	0	1	1	0	2	2.5	2.66667	2.33333
15	752	35	2	3	3	3	3	3	3	2	2	3	3	2	1	1	2	4	4	5	4	4	3	3	3	4	3	3	2	2	4	4	4.97	4.71	2.79	0	1	0	1	0	0	0	1	1	0	2.75	2.75	2.33333	1.33333
15	753	36	1	1	1	1	1	1	1	2	1	1	2	1	3	1	2	4	4	4	4	4	4	4	4	4	4	4	1	1	1	3	5.22	4.96	2.88	1	0	0	1	1	0	0	1	0	1	1	1	1.66667	2
15	754	36	2	2	3	3	2	2	3	2	2	3	2	2	2	2	4	5	5	4	4	5	4	4	5	5	4	4	3	3	5	5	5.22	4.96	2.88	1	0	0	1	0	0	0	1	1	0	2.5	2.25	2.16667	2.66667
15	755	36	2	3	3	3	2	3	3	3	2	2	3	3	1	2	2	5	5	6	5	5	5	5	5	5	5	5	4	4	4	4	5.22	4.96	2.88	0	0	0	1	0	0	0	0	1	1	2.75	2.5	2.5	1.66667
15	756	36	1	1	1	1	1	1	1	1	1	1	1	1	1	1	1	4	4	4	4	4	5	5	5	5	5	5	2	2	2	2	5.22	4.96	2.88	0	1	1	0	0	0	0	1	0	1	1	1	1	1
15	757	36	2	3	3	2	2	2	3	2	2	3	2	3	1	2	2	4	4	5	5	5	4	4	4	5	5	5	2	2	3	3	5.22	4.96	2.88	0	1	0	0	0	0	0	0	1	0	2.5	2.25	2.33333	1.66667
15	758	36	1	1	1	1	1	1	1	1	1	1	1	1	1	1	1	6	6	6	6	6	6	6	6	6	6	6	3	3	3	5	5.22	4.96	2.88	0	0	1	1	0	0	0	1	0	0	1	1	1	1
15	759	36	3	2	2	2	3	2	2	2	2	2	2	2	2	2	4	4	4	4	4	4	4	5	5	4	4	4	2	2	3	3	5.22	4.96	2.88	0	0	1	1	0	0	0	1	1	0	2.25	2.5	2	2.66667
15	760	36	1	1	1	1	1	1	1	1	1	1	1	1	1	1	1	7	7	7	7	7	7	7	7	7	7	7	4	4	4	4	5.22	4.96	2.88	1	1	1	1	0	0	0	1	0	0	1	1	1	1
15	761	36	2	2	2	2	3	2	3	2	2	2	3	2	1	2	2	6	6	7	6	6	5	5	5	4	4	4	2	2	3	3	5.22	4.96	2.88	0	0	0	0	1	0	0	1	1	0	2	2.75	2.16667	1.66667
15	762	36	1	1	1	1	1	1	1	3	1	1	1	1	1	1	1	6	6	6	6	6	5	5	5	5	6	6	2	2	2	1	5.22	4.96	2.88	0	1	1	0	0	1	0	0	0	0	1	1	1.33333	1
15	763	36	1	1	1	1	1	1	1	1	1	1	1	1	1	1	2	6	6	6	6	6	6	6	6	6	6	6	3	3	3	2	5.22	4.96	2.88	1	1	1	1	0	0	0	1	0	0	1	1	1	1.33333
15	764	36	2	3	3	2	2	3	3	2	2	3	3	3	1	2	2	4	5	6	5	5	4	4	3	3	3	4	3	3	4	4	5.22	4.96	2.88	1	0	0	0	1	0	0	1	1	1	2.5	2.5	2.66667	1.66667
16	765	37	3	3	3	3	2	2	3	2	2	1	2	1	1	1	2	5	5	5	5	5	4	4	4	4	4	4	3	3	3	3	4.5	3.77	2.1	0	0	1	0	0	0	0	1	1	0	3	2.25	1.66667	1.33333
16	766	37	2	2	3	3	2	2	2	2	3	2	2	3	1	1	2	5	5	5	5	4	4	4	4	3	4	3	2	2	2	2	4.5	3.77	2.1	0	1	1	0	0	0	0	0	1	0	2.5	2	2.5	1.33333
16	767	37	1	1	3	2	3	2	2	2	2	2	1	1	1	1	3	4	4	5	5	5	4	3	3	3	4	4	2	2	2	2	4.5	3.77	2.1	0	0	0	1	1	0	0	1	1	0	1.75	2.25	1.5	1.66667
16	768	37	2	2	2	2	2	2	2	3	4	4	4	3	1	1	2	4	4	4	5	5	4	3	3	3	3	4	2	2	2	2	4.5	3.77	2.1	0	1	1	0	0	0	0	1	1	1	2	2	3.66667	1.33333
16	769	37	4	3	2	2	1	1	2	3	2	2	1	4	1	1	4	5	4	4	5	6	6	5	6	6	5	4	3	3	3	3	4.5	3.77	2.1	1	1	1	0	0	1	0	1	1	1	2.75	1.5	2.33333	2
16	770	37	3	2	2	3	2	2	2	3	2	4	3	2	2	2	3	5	5	5	5	5	3	3	3	3	3	3	2	2	2	2	4.5	3.77	2.1	0	1	1	0	0	0	0	1	1	1	2.5	2	2.83333	2.33333
16	771	37	4	3	4	2	3	4	3	2	2	3	3	4	2	2	4	4	4	3	4	5	4	4	4	3	3	3	2	2	2	2	4.5	3.77	2.1	0	0	0	0	1	0	0	1	1	0	3.25	3.25	2.66667	2.66667
16	772	37	2	2	2	2	2	2	1	1	1	2	2	1	1	1	2	4	4	4	4	4	5	5	5	4	4	4	2	2	2	2	4.5	3.77	2.1	1	0	0	1	0	0	0	1	0	0	2	1.75	1.33333	1.33333
16	773	37	2	3	2	3	1	1	2	2	2	1	3	2	1	1	2	4	5	4	4	5	4	3	3	4	5	4	1	1	1	1	4.5	3.77	2.1	1	1	0	0	0	0	0	1	1	1	2.5	1.5	2	1.33333
16	774	37	1	1	1	2	1	1	2	3	2	3	2	2	1	1	2	4	4	4	4	4	3	3	3	3	3	3	2	2	2	2	4.5	3.77	2.1	1	1	1	1	0	0	0	1	1	1	1.25	1.75	2.33333	1.33333
16	775	38	4	3	4	3	2	3	4	3	2	3	4	3	2	2	3	5	5	6	4	5	5	5	4	5	6	6	3	3	3	3	5.08	4.43	3.16	1	1	1	0	0	0	1	1	1	0	3.5	3	2.83333	2.33333
16	776	38	3	3	2	2	2	1	1	2	2	3	1	1	2	2	1	6	6	6	4	5	5	5	5	4	4	4	3	3	3	3	5.08	4.43	3.16	0	1	0	0	0	0	1	1	1	1	2.5	1.25	2	1.66667
16	777	38	2	3	2	2	2	2	2	2	2	2	2	2	1	1	2	5	5	5	4	4	4	4	4	5	4	5	3	3	3	3	5.08	4.43	3.16	0	1	1	0	0	0	1	1	0	0	2.25	2.25	2.16667	1.33333
16	778	38	2	2	1	1	2	1	1	1	1	1	2	1	1	1	2	5	5	5	4	5	5	4	4	5	6	5	3	3	3	3	5.08	4.43	3.16	1	1	0	0	0	0	1	1	0	1	1.5	1.5	1.33333	1.33333
16	779	38	2	2	1	1	1	1	1	2	2	1	2	2	1	1	2	4	4	3	4	5	4	3	4	5	4	3	3	2	3	4	5.08	4.43	3.16	1	1	1	0	0	0	1	1	1	0	1.5	1.25	1.83333	1.33333
16	780	38	1	2	1	1	2	2	1	3	3	3	3	4	1	1	1	5	5	4	5	6	5	6	5	5	4	5	3	3	3	3	5.08	4.43	3.16	1	0	1	1	0	0	1	1	1	0	1.25	1.75	3	1
16	781	38	2	2	2	3	1	2	3	3	2	3	3	2	1	1	2	4	4	3	3	3	3	3	2	2	2	3	1	1	1	1	5.08	4.43	3.16	1	1	1	0	0	0	1	1	1	0	2.25	2	2.5	1.33333
16	782	38	3	4	3	2	3	4	3	2	3	5	5	4	2	3	4	4	4	4	5	5	5	5	4	4	3	3	3	3	3	3	5.08	4.43	3.16	0	0	1	1	0	0	1	1	1	1	3	3	3.83333	3
16	783	38	3	4	3	3	2	2	2	3	4	4	4	5	1	1	2	5	5	5	4	4	4	4	5	4	5	5	3	3	3	3	5.08	4.43	3.16	1	0	0	1	0	0	1	1	1	1	3.25	2.25	3.83333	1.33333
16	784	38	2	3	2	2	2	2	3	3	2	4	5	4	1	1	2	5	5	6	6	6	6	6	7	7	7	7	4	4	4	4	5.08	4.43	3.16	1	0	0	1	0	0	1	1	0	1	2.25	2.25	3.5	1.33333
16	785	38	1	1	1	1	2	1	1	3	3	3	3	3	1	1	1	7	7	7	7	7	4	4	4	4	4	4	2	2	2	2	5.08	4.43	3.16	0	1	0	0	1	0	1	1	1	1	1	1.5	2.83333	1
16	786	38	1	3	1	1	1	1	1	2	2	2	2	2	2	1	4	7	7	7	7	7	5	6	5	5	1	4	6	5	5	1	5.08	4.43	3.16	0	1	0	0	0	0	1	1	1	0	1.5	1	2.16667	2.33333
16	787	38	1	2	1	1	1	1	1	2	1	2	2	1	2	1	3	5	4	4	4	1	3	3	3	3	1	1	5	5	5	4	5.08	4.43	3.16	0	0	1	0	1	0	1	1	1	0	1.25	1.25	1.5	2
16	788	38	3	3	3	2	2	3	3	2	2	3	3	3	2	2	2	5	5	6	4	5	5	4	4	5	6	5	2	2	2	2	5.08	4.43	3.16	1	0	1	1	0	0	0	1	1	0	2.75	2.5	2.66667	2
16	789	38	2	2	1	2	2	2	3	3	2	4	5	3	1	1	2	5	5	6	6	6	4	4	4	3	3	3	2	2	2	2	5.08	4.43	3.16	1	1	1	0	0	0	0	1	1	0	1.75	2.5	3.33333	1.33333
16	790	38	2	3	1	2	2	2	2	2	2	2	3	3	1	1	2	5	5	4	5	6	5	5	6	5	4	6	5	6	6	6	5.08	4.43	3.16	0	1	1	0	0	0	0	0	1	0	2	1.75	2.16667	1.33333
16	791	38	2	4	4	4	2	2	2	3	4	4	5	4	1	1	3	6	6	5	5	5	4	4	5	4	3	3	2	2	2	2	5.08	4.43	3.16	1	0	1	1	0	0	0	1	1	0	3.5	2	3.83333	1.66667
16	792	38	2	2	2	1	2	1	2	2	3	3	3	3	1	1	2	5	5	5	4	4	4	4	5	4	4	3	2	2	2	2	5.08	4.43	3.16	1	1	0	0	0	0	0	1	1	0	1.75	2	2.66667	1.33333
16	793	38	2	2	2	2	1	2	2	1	1	1	2	2	1	1	1	5	5	5	5	5	6	6	6	6	6	5	4	4	4	4	5.08	4.43	3.16	0	0	0	1	1	0	0	1	0	0	2	1.75	1.33333	1
16	794	38	2	3	2	3	2	3	2	2	2	3	3	3	1	1	1	5	4	4	5	6	6	5	5	6	6	5	5	5	6	5	5.08	4.43	3.16	1	0	0	0	1	0	0	1	0	0	2.5	2	2.5	1
16	795	38	3	3	2	3	2	3	3	3	2	2	3	4	1	1	3	7	7	7	7	7	5	5	5	4	4	4	2	2	2	3	5.08	4.43	3.16	1	1	1	0	0	0	0	1	1	0	2.75	2.5	2.66667	1.66667
16	796	38	2	2	1	3	2	2	2	2	2	3	2	2	2	2	4	4	4	5	4	3	3	3	3	4	4	3	2	2	2	2	5.08	4.43	3.16	0	1	1	0	0	0	0	1	1	1	2	2.25	2.16667	2.66667
16	797	38	3	3	3	3	1	1	1	4	5	3	5	5	1	3	6	4	4	5	6	5	4	3	5	4	5	6	4	4	4	4	5.08	4.43	3.16	0	0	0	0	1	0	0	1	0	1	3	1.25	4.33333	3.33333
16	798	38	3	2	1	2	3	2	2	3	4	3	2	2	1	1	2	6	6	6	6	5	5	5	4	6	5	5	3	3	3	3	5.08	4.43	3.16	1	0	0	0	1	0	0	1	1	0	2	2.25	2.83333	1.33333
16	799	38	2	2	2	2	3	3	4	2	3	3	1	1	1	1	1	5	5	4	4	4	4	4	4	3	4	3	2	2	2	2	5.08	4.43	3.16	1	0	1	1	1	0	0	1	0	1	2	3.25	2.16667	1
16	800	38	1	2	1	2	2	2	1	3	3	2	2	3	1	1	1	6	6	5	6	7	7	6	6	7	6	6	5	5	5	5	5.08	4.43	3.16	1	1	1	1	0	0	0	1	1	1	1.5	2	2.66667	1
16	801	38	2	2	2	2	2	2	2	2	3	2	2	1	2	2	3	4	4	4	4	4	3	3	3	2	2	2	1	2	2	2	5.08	4.43	3.16	0	0	0	1	0	0	0	1	1	1	2	2	2.16667	2.33333
16	802	38	1	2	1	1	1	1	2	1	1	1	2	1	2	3	4	7	7	7	7	4	6	7	6	6	5	3	5	6	6	5	5.08	4.43	3.16	1	0	1	0	1	0	0	1	1	0	1.25	1.5	1.16667	3
16	803	39	2	2	1	3	1	2	2	1	1	2	3	2	1	1	2	6	6	4	5	6	5	5	4	5	6	5	3	3	3	4	4.88	4.43	2.47	1	0	0	0	0	0	0	1	1	0	2	1.75	2	1.33333
16	804	39	3	2	1	3	2	1	2	3	3	3	4	3	1	2	3	6	6	7	6	6	5	5	5	6	5	6	3	3	3	3	4.88	4.43	2.47	0	1	1	0	0	0	0	1	1	0	2.25	2	3	2
16	805	39	2	1	2	2	1	2	2	3	2	2	2	2	1	1	1	4	4	4	5	6	6	6	5	6	5	4	3	3	3	3	4.88	4.43	2.47	1	1	0	0	0	0	0	1	0	0	1.75	1.75	2.33333	1
16	806	39	2	1	3	2	2	1	2	3	2	3	3	2	1	1	2	5	5	6	4	5	4	4	5	3	4	3	2	2	2	3	4.88	4.43	2.47	1	1	1	0	1	0	0	1	1	1	2	1.75	2.5	1.33333
16	807	39	3	3	2	3	1	1	2	2	2	3	2	2	1	1	2	6	6	6	5	5	5	5	5	6	6	6	2	2	2	2	4.88	4.43	2.47	1	0	1	0	0	0	0	1	1	0	2.75	1.5	2.16667	1.33333
16	808	39	1	1	1	2	1	1	2	2	2	3	3	4	2	2	4	5	5	6	4	5	5	4	3	5	5	3	2	2	2	1	4.88	4.43	2.47	1	1	1	0	0	0	0	1	1	1	1.25	1.5	2.83333	2.66667
16	809	39	2	1	2	3	2	2	3	3	2	2	2	3	1	1	2	6	6	6	6	6	4	4	4	5	3	3	3	3	4	4	4.88	4.43	2.47	1	0	0	1	0	0	0	1	1	1	2	2	2.5	1.33333
16	810	39	4	4	3	4	3	2	2	2	3	2	2	3	1	2	3	4	4	4	3	3	3	3	3	4	4	4	2	2	2	2	4.88	4.43	2.47	1	0	0	1	1	0	0	1	1	1	3.75	2.25	2.5	2
16	811	39	2	1	2	1	3	2	3	3	3	3	4	3	1	1	3	5	4	4	4	5	5	6	5	5	6	6	3	3	3	3	4.88	4.43	2.47	1	1	1	1	0	0	0	1	1	0	1.5	2.75	3	1.66667
16	812	39	2	2	2	1	1	1	1	3	3	3	2	4	1	1	1	4	4	4	4	4	4	4	5	4	5	5	3	3	3	3	4.88	4.43	2.47	0	1	0	1	0	0	0	0	0	0	1.75	1	2.83333	1
16	813	39	1	1	1	1	1	1	1	4	1	3	3	1	1	1	2	4	4	4	5	5	4	4	4	5	5	4	2	2	2	2	4.88	4.43	2.47	1	0	0	1	1	0	0	1	0	1	1	1.25	2.66667	1.33333
16	814	39	4	3	3	4	3	2	2	2	2	4	5	4	2	2	4	4	4	5	4	4	4	4	3	3	3	2	1	1	1	1	4.88	4.43	2.47	0	0	1	1	0	0	0	1	1	0	3.5	2.25	3.33333	2.66667
16	815	39	2	2	1	2	1	1	2	2	2	1	3	2	1	2	2	5	5	6	4	4	5	5	5	6	5	4	3	3	3	3	4.88	4.43	2.47	1	0	1	1	0	0	0	1	1	1	1.75	1.5	2	1.66667
16	816	39	2	2	2	2	2	3	2	2	3	2	4	3	1	1	2	6	6	6	7	7	5	5	4	5	5	4	3	3	3	3	4.88	4.43	2.47	1	1	1	1	0	0	0	1	1	1	2	2.25	2.83333	1.33333
16	817	39	2	2	1	2	2	2	1	2	3	3	2	2	1	1	1	4	4	4	3	3	3	3	2	3	4	2	1	1	1	2	4.88	4.43	2.47	0	0	0	1	1	0	0	1	0	1	1.75	2	2.5	1
17	818	40	2	2	1	2	1	1	2	2	2	1	3	2	1	2	2	5	5	6	4	4	5	5	5	6	5	4	3	3	3	3	4.67	4.39	2.29	0	0	1	1	0	0	0	1	1	1	1.75	1.5	2	1.66667
17	819	40	2	2	2	2	3	3	4	2	3	3	1	1	1	1	1	5	5	4	4	4	4	4	4	3	4	3	2	2	2	2	4.67	4.39	2.29	1	0	0	1	1	0	0	1	0	1	2	3.25	2.16667	1
17	820	40	2	3	1	2	2	2	2	2	2	2	3	3	1	1	2	5	5	4	5	6	5	5	6	5	4	6	5	6	6	6	4.67	4.39	2.29	0	0	0	1	0	0	0	1	1	0	2	1.75	2.16667	1.33333
17	821	40	1	1	1	1	1	1	1	2	1	1	1	1	1	1	2	5	5	5	5	5	6	6	6	6	6	6	2	2	2	2	4.67	4.39	2.29	0	1	1	0	0	0	0	0	1	0	1	1	1.16667	1.33333
17	822	40	2	2	2	2	3	2	2	3	3	3	3	2	2	2	4	4	4	4	4	4	4	3	3	3	4	4	1	1	2	2	4.67	4.39	2.29	1	1	0	0	0	0	0	1	1	1	2	2.5	2.66667	2.66667
17	823	40	2	2	2	2	2	2	2	2	3	2	2	1	2	2	3	4	4	4	4	4	3	3	3	2	2	2	1	2	2	2	4.67	4.39	2.29	0	1	1	1	0	0	0	0	1	0	2	2	2.16667	2.33333
17	824	40	3	3	3	2	2	3	3	3	2	3	2	3	1	2	3	4	4	5	4	4	3	3	3	4	3	3	2	1	1	1	4.67	4.39	2.29	0	1	0	0	0	0	0	0	1	1	2.75	2.5	2.5	2
17	825	40	2	2	2	2	2	2	1	1	1	2	2	1	1	1	2	4	4	4	4	4	5	5	5	4	4	4	2	2	2	2	4.67	4.39	2.29	1	0	0	0	1	0	0	1	0	0	2	1.75	1.33333	1.33333
17	826	40	2	3	2	2	2	2	2	2	2	2	2	2	1	1	2	5	5	5	4	4	4	4	4	5	4	5	3	3	3	3	4.67	4.39	2.29	1	1	1	1	0	0	0	1	0	0	2.25	2.25	2.16667	1.33333
17	827	40	1	1	1	1	1	1	1	1	1	1	1	1	1	1	1	5	5	5	5	5	5	5	5	5	5	5	3	3	3	3	4.67	4.39	2.29	0	1	0	0	0	0	0	1	1	0	1	1	1	1
17	828	40	1	1	1	1	1	1	1	2	1	2	2	1	1	1	2	6	6	6	6	6	6	6	6	6	6	6	2	2	2	1	4.67	4.39	2.29	1	1	1	0	0	1	0	1	1	0	1	1	1.66667	1.33333
17	829	40	2	2	3	3	3	3	3	2	3	2	3	3	2	2	4	5	5	6	5	5	4	4	5	4	4	5	1	1	3	3	4.67	4.39	2.29	1	1	1	0	0	0	0	1	1	0	2.5	3	2.5	2.66667
17	830	40	1	1	1	1	1	1	1	1	1	1	1	1	1	1	2	4	4	4	4	4	4	4	4	4	4	4	1	1	1	1	4.67	4.39	2.29	1	1	1	0	0	0	0	1	1	0	1	1	1	1.33333
17	831	40	2	2	3	3	3	3	3	2	3	2	3	3	2	2	4	5	5	6	5	5	4	4	5	4	4	5	1	1	3	3	4.67	4.39	2.29	0	0	1	1	0	0	0	0	1	1	2.5	3	2.5	2.66667
17	832	41	2	3	3	3	3	3	3	2	2	3	3	2	1	1	2	4	4	5	4	4	3	3	3	4	3	3	2	2	4	4	4.66	4.33	2.73	0	0	1	1	0	0	1	1	1	0	2.75	2.75	2.33333	1.33333
17	833	41	2	2	2	2	2	2	3	3	2	2	3	2	1	1	3	6	6	6	6	6	5	5	6	6	6	6	3	3	2	2	4.66	4.33	2.73	1	0	1	0	0	0	0	1	1	0	2	2.25	2.33333	1.66667
17	834	41	1	2	1	2	2	2	1	3	3	2	2	3	1	1	1	6	6	5	6	7	7	6	6	7	6	6	5	5	5	5	4.66	4.33	2.73	0	1	0	0	0	0	0	1	1	0	1.5	2	2.66667	1
17	835	41	3	3	3	3	2	3	3	2	3	2	3	3	2	2	3	4	4	4	4	4	5	5	5	5	5	5	3	3	3	3	4.66	4.33	2.73	0	0	1	1	0	0	0	1	1	1	3	2.5	2.5	2.33333
17	836	41	2	2	2	2	2	2	3	3	2	2	3	2	1	1	3	6	6	6	6	6	5	5	6	6	6	6	3	3	2	2	4.66	4.33	2.73	1	0	1	0	0	0	0	1	1	1	2	2.25	2.33333	1.66667
17	837	41	3	3	3	3	2	3	3	2	3	2	3	3	2	2	3	4	4	4	4	4	5	5	5	5	5	5	3	3	3	3	4.66	4.33	2.73	1	1	1	1	0	0	0	1	0	0	3	2.5	2.5	2.33333
17	838	41	2	2	2	2	2	2	2	2	3	2	2	1	2	2	3	4	4	4	4	4	3	3	3	2	2	2	1	2	2	2	4.66	4.33	2.73	1	1	1	0	0	1	0	0	1	1	2	2	2.16667	2.33333
17	839	41	1	1	1	1	1	1	1	1	1	1	1	1	1	1	1	5	5	5	5	5	5	5	5	5	5	5	3	3	3	3	4.66	4.33	2.73	1	0	0	1	0	0	1	1	0	0	1	1	1	1
17	840	41	2	2	2	3	2	3	3	2	2	3	2	3	2	2	4	5	4	5	4	4	4	4	4	3	3	3	3	1	3	3	4.66	4.33	2.73	1	0	0	0	1	0	1	1	1	0	2.25	2.5	2.5	2.66667
17	841	41	1	1	1	1	1	1	1	1	1	1	1	1	1	1	2	3	3	3	3	3	3	3	3	3	3	3	3	3	3	3	4.66	4.33	2.73	1	0	1	1	0	0	1	1	0	0	1	1	1	1.33333
17	842	41	1	1	1	1	1	1	1	1	1	1	1	1	1	1	1	5	5	5	5	5	5	5	5	5	5	5	3	3	3	3	4.66	4.33	2.73	1	0	0	1	0	0	1	1	1	0	1	1	1	1
17	843	41	2	3	2	3	1	1	2	2	2	1	3	2	1	1	2	4	5	4	4	5	4	3	3	4	5	4	1	1	1	1	4.66	4.33	2.73	0	0	0	1	0	0	1	1	1	1	2.5	1.5	2	1.33333
17	844	41	1	1	3	2	3	2	2	2	2	2	1	1	1	1	3	4	4	5	5	5	4	3	3	3	4	4	2	2	2	2	4.66	4.33	2.73	1	0	1	1	0	0	1	1	1	0	1.75	2.25	1.5	1.66667
17	845	41	2	2	2	2	1	2	2	1	1	1	2	2	1	1	1	5	5	5	5	5	6	6	6	6	6	5	4	4	4	4	4.66	4.33	2.73	1	1	0	0	1	0	1	1	0	0	2	1.75	1.33333	1
17	846	41	2	2	3	3	3	3	3	2	3	2	3	3	2	2	4	5	5	6	5	5	4	4	5	4	4	5	1	1	3	3	4.66	4.33	2.73	0	1	0	0	0	0	1	1	1	1	2.5	3	2.5	2.66667
17	847	41	2	2	3	3	2	2	2	2	2	3	3	2	1	3	3	5	5	5	5	5	5	5	5	4	4	4	3	3	3	3	4.66	4.33	2.73	1	1	1	1	0	0	1	1	1	1	2.5	2.25	2.33333	2.33333
17	848	41	2	2	1	1	2	1	1	1	1	1	2	1	1	1	2	5	5	5	4	5	5	4	4	5	6	5	3	3	3	3	4.66	4.33	2.73	0	0	1	0	0	0	0	1	0	1	1.5	1.5	1.33333	1.33333
17	849	41	3	3	3	3	1	1	1	4	5	3	5	5	1	3	6	4	4	5	6	5	4	3	5	4	5	6	4	4	4	4	4.66	4.33	2.73	1	1	0	1	0	0	0	1	1	1	3	1.25	4.33333	3.33333
17	850	41	2	2	3	3	2	2	3	2	2	3	3	2	2	2	4	4	4	5	5	4	4	4	5	5	5	4	3	3	2	2	4.66	4.33	2.73	1	0	1	1	0	0	0	1	1	0	2.5	2.5	2.33333	2.66667
17	851	41	2	3	3	3	3	3	3	2	2	3	3	2	1	1	2	4	4	5	4	4	3	3	3	4	3	3	2	2	4	4	4.66	4.33	2.73	1	1	1	0	0	0	0	1	1	0	2.75	2.75	2.33333	1.33333
17	852	41	2	2	2	3	2	3	3	2	2	3	2	3	2	2	4	5	4	5	4	4	4	4	4	3	3	3	3	1	3	3	4.66	4.33	2.73	1	0	1	0	1	0	0	1	1	1	2.25	2.5	2.5	2.66667
17	853	41	2	2	3	3	2	2	3	2	2	3	3	2	2	2	4	4	4	5	5	4	4	4	5	5	5	4	3	3	2	2	4.66	4.33	2.73	1	0	0	1	1	0	0	1	1	0	2.5	2.5	2.33333	2.66667
17	854	41	2	2	2	3	1	2	3	3	2	3	3	2	1	1	2	4	4	3	3	3	3	3	2	2	2	3	1	1	1	1	4.66	4.33	2.73	0	1	1	1	0	1	0	0	1	0	2.25	2	2.5	1.33333
17	855	41	2	2	2	2	2	2	3	3	2	2	3	2	1	1	3	6	6	6	6	6	5	5	6	6	6	6	3	3	2	2	4.66	4.33	2.73	1	0	0	0	1	0	0	1	1	0	2	2.25	2.33333	1.66667
17	856	41	3	2	2	3	2	2	3	2	2	2	3	2	2	2	4	4	4	5	4	4	4	4	3	3	3	3	2	2	4	4	4.66	4.33	2.73	0	1	0	0	0	0	0	0	1	0	2.5	2.25	2.33333	2.66667
17	857	42	4	4	3	4	3	2	2	2	3	2	2	3	1	2	3	4	4	4	3	3	3	3	3	4	4	4	2	2	2	2	4.58	4.36	2.64	1	1	1	0	0	0	0	1	1	1	3.75	2.25	2.5	2
17	858	42	1	2	1	2	2	2	1	3	3	2	2	3	1	1	1	6	6	5	6	7	7	6	6	7	6	6	5	5	5	5	4.58	4.36	2.64	0	1	0	0	0	0	0	1	1	1	1.5	2	2.66667	1
17	859	42	2	2	2	3	2	3	3	2	2	3	2	3	2	2	4	5	4	5	4	4	4	4	4	3	3	3	3	1	3	3	4.58	4.36	2.64	1	1	1	1	0	0	0	1	1	0	2.25	2.5	2.5	2.66667
17	860	42	3	2	2	3	2	2	3	2	2	2	3	2	2	2	4	4	4	5	4	4	4	4	3	3	3	3	2	2	4	4	4.58	4.36	2.64	0	1	1	0	0	1	0	1	1	0	2.5	2.25	2.33333	2.66667
17	861	42	2	2	2	2	3	3	4	2	3	3	1	1	1	1	1	5	5	4	4	4	4	4	4	3	4	3	2	2	2	2	4.58	4.36	2.64	1	1	1	0	0	0	0	1	0	1	2	3.25	2.16667	1
17	862	42	1	1	1	1	1	1	1	1	1	1	1	1	1	1	2	4	4	4	4	4	4	4	4	4	4	4	1	1	1	1	4.58	4.36	2.64	1	0	0	0	0	0	0	1	1	0	1	1	1	1.33333
17	863	42	1	2	1	1	2	2	1	3	3	3	3	4	1	1	1	5	5	4	5	6	5	6	5	5	4	5	3	3	3	3	4.58	4.36	2.64	0	0	1	1	0	0	0	1	1	0	1.25	1.75	3	1
17	864	42	1	1	1	2	1	1	2	2	2	3	3	4	2	2	4	5	5	6	4	5	5	4	3	5	5	3	2	2	2	1	4.58	4.36	2.64	1	0	1	0	1	0	0	1	1	1	1.25	1.5	2.83333	2.66667
17	865	42	3	3	3	3	2	3	3	2	3	2	3	3	2	2	3	4	4	4	4	4	5	5	5	5	5	5	3	3	3	3	4.58	4.36	2.64	1	1	1	0	0	0	0	0	0	0	3	2.5	2.5	2.33333
17	866	42	2	2	3	3	2	2	3	2	2	3	3	2	2	2	4	4	4	5	5	4	4	4	5	5	5	4	3	3	2	2	4.58	4.36	2.64	0	1	1	0	0	0	0	1	1	1	2.5	2.5	2.33333	2.66667
17	867	42	2	2	1	3	1	2	2	1	1	2	3	2	1	1	2	6	6	4	5	6	5	5	4	5	6	5	3	3	3	4	4.58	4.36	2.64	0	1	0	0	0	0	0	1	1	0	2	1.75	2	1.33333
18	868	43	2	3	2	2	3	2	2	2	2	2	3	2	2	2	5	5	4	5	4	5	5	5	4	4	5	5	3	3	1	1	5.18	5.06	2.41	1	1	0	0	1	0	0	1	1	1	2.25	2.5	2.16667	3
18	869	43	1	1	1	2	1	1	2	2	2	3	3	4	2	2	4	5	5	6	4	5	5	4	3	5	5	3	2	2	2	1	5.18	5.06	2.41	1	0	1	0	0	0	0	1	1	1	1.25	1.5	2.83333	2.66667
18	870	43	3	3	3	3	2	3	3	2	3	2	3	3	2	2	3	4	4	4	4	4	5	5	5	5	5	5	3	3	3	3	5.18	5.06	2.41	1	1	0	0	1	0	0	1	0	0	3	2.5	2.5	2.33333
18	871	43	1	1	1	1	1	1	1	1	1	1	1	1	1	1	1	6	6	6	6	6	7	6	6	6	6	6	3	3	3	3	5.18	5.06	2.41	1	0	1	1	0	0	0	1	1	0	1	1	1	1
18	872	43	1	1	1	1	1	1	1	2	1	1	2	1	1	1	2	6	6	6	6	6	6	6	6	6	6	6	2	2	2	2	5.18	5.06	2.41	0	1	1	0	0	0	0	1	1	0	1	1	1.33333	1.33333
18	873	43	2	3	2	3	2	3	2	4	3	2	2	2	2	2	4	5	5	4	5	4	4	4	4	5	5	4	1	1	2	2	5.18	5.06	2.41	1	1	1	0	0	0	0	1	1	0	2.5	2.5	2.66667	2.66667
18	874	43	2	2	2	3	2	3	3	3	2	3	3	2	1	1	3	5	5	5	5	4	4	4	5	4	4	4	1	1	3	3	5.18	5.06	2.41	1	0	0	0	0	0	0	1	1	0	2.25	2.5	2.5	1.66667
18	875	43	2	2	1	2	1	1	2	2	2	1	3	2	1	2	2	5	5	6	4	4	5	5	5	6	5	4	3	3	3	3	5.18	5.06	2.41	1	1	1	0	0	1	0	1	1	1	1.75	1.5	2	1.66667
18	876	43	2	2	2	2	2	2	3	3	2	2	3	2	1	1	3	6	6	6	6	6	5	5	6	6	6	6	3	3	2	2	5.18	5.06	2.41	1	1	1	0	0	0	0	1	1	0	2	2.25	2.33333	1.66667
18	877	43	1	1	1	1	1	1	1	1	1	1	1	1	1	1	2	6	6	7	7	6	6	6	6	6	6	6	2	2	2	1	5.18	5.06	2.41	1	0	1	1	0	0	0	1	1	0	1	1	1	1.33333
18	878	43	3	3	3	3	1	1	1	4	5	3	5	5	1	4	6	4	4	5	6	5	4	3	5	4	5	6	4	4	4	4	5.18	5.06	2.41	0	1	1	1	0	1	0	0	1	0	3	1.25	4.33333	3.66667
18	879	44	1	2	1	2	2	2	1	3	3	2	2	3	1	1	1	6	6	5	6	7	7	6	6	7	6	6	5	5	5	5	4.83	4.76	2.71	0	0	1	1	0	0	0	0	0	0	1.5	2	2.66667	1
18	880	44	1	1	1	1	1	1	1	1	1	1	1	1	1	1	2	6	6	6	6	6	6	6	6	6	6	6	3	3	3	2	4.83	4.76	2.71	1	0	1	1	0	0	0	1	1	0	1	1	1	1.33333
18	881	44	2	2	2	2	2	2	1	1	1	2	2	1	1	1	2	4	4	4	4	4	5	5	5	4	4	4	2	2	2	2	4.83	4.76	2.71	1	1	1	0	0	1	0	0	1	1	2	1.75	1.33333	1.33333
18	882	44	2	1	2	1	3	2	3	3	3	3	4	3	1	1	3	5	4	4	4	5	5	6	5	5	6	6	3	3	3	3	4.83	4.76	2.71	1	1	1	1	0	0	0	1	1	0	1.5	2.75	3	1.66667
18	883	44	2	2	1	3	2	2	2	2	2	3	2	2	2	2	4	4	4	5	4	3	3	3	3	4	4	3	2	2	2	2	4.83	4.76	2.71	1	0	0	1	1	0	0	1	1	1	2	2.25	2.16667	2.66667
18	884	44	2	2	3	3	2	2	3	2	2	3	3	2	2	2	4	4	4	5	5	4	4	4	5	5	5	4	3	3	2	2	4.83	4.76	2.71	1	1	0	0	0	0	0	1	1	1	2.5	2.5	2.33333	2.66667
18	885	44	2	3	2	2	2	2	3	2	3	2	2	2	2	2	3	4	5	5	4	4	4	3	3	3	4	3	3	3	2	1	4.83	4.76	2.71	0	0	1	1	0	0	0	0	1	0	2.25	2.25	2.16667	2.33333
18	886	44	2	3	3	3	3	3	3	2	2	3	3	2	1	1	2	4	4	5	4	4	3	3	3	4	3	3	2	2	4	4	4.83	4.76	2.71	0	1	1	0	0	1	0	1	1	0	2.75	2.75	2.33333	1.33333
18	887	44	2	2	1	1	1	1	1	2	2	1	2	2	1	1	2	4	4	3	4	5	4	3	4	5	4	3	3	2	3	4	4.83	4.76	2.71	1	1	0	0	1	0	0	1	1	0	1.5	1.25	1.83333	1.33333
18	888	44	2	2	2	3	2	3	3	2	2	3	2	3	2	2	4	5	4	5	4	4	4	4	4	3	3	3	3	1	3	3	4.83	4.76	2.71	0	1	0	1	0	0	0	1	1	0	2.25	2.5	2.5	2.66667
18	889	44	1	1	1	1	1	1	1	1	1	1	1	1	1	1	1	4	4	4	4	4	5	5	5	5	5	5	2	2	2	2	4.83	4.76	2.71	0	1	1	0	0	0	0	1	1	0	1	1	1	1
18	890	44	1	1	1	1	1	1	1	1	1	1	1	1	1	1	2	6	6	6	6	6	6	6	6	6	6	6	3	3	3	2	4.83	4.76	2.71	0	1	1	0	0	1	0	1	1	0	1	1	1	1.33333
18	891	44	1	1	1	1	1	1	1	2	1	1	1	1	1	1	2	6	6	5	6	6	6	6	6	6	6	6	3	3	3	2	4.83	4.76	2.71	0	0	1	1	0	0	0	1	1	1	1	1	1.16667	1.33333
18	892	44	2	2	2	2	2	2	3	3	2	2	3	2	1	1	3	6	6	6	6	6	5	5	6	6	6	6	3	3	2	2	4.83	4.76	2.71	1	1	1	0	0	0	0	1	1	1	2	2.25	2.33333	1.66667
18	893	45	3	2	2	3	2	2	3	2	2	2	3	2	2	2	4	4	4	5	4	4	4	4	3	3	3	3	2	2	4	4	4.75	4.14	2.1	1	0	1	0	0	0	0	1	1	0	2.5	2.25	2.33333	2.66667
18	894	45	2	2	2	2	3	3	4	2	3	3	2	2	2	2	4	5	5	6	5	5	5	5	4	4	4	4	1	2	2	2	4.75	4.14	2.1	1	1	0	0	1	0	0	1	1	0	2	3	2.33333	2.66667
18	895	45	2	3	1	2	2	2	2	2	2	2	3	3	1	1	2	5	5	4	5	6	5	5	6	5	4	6	5	6	6	6	4.75	4.14	2.1	1	1	1	0	0	0	0	0	1	1	2	1.75	2.16667	1.33333
18	896	45	1	2	1	1	2	2	1	3	3	3	3	4	1	1	1	5	5	4	5	6	5	6	5	5	4	5	3	3	3	3	4.75	4.14	2.1	0	0	1	0	0	0	0	1	1	1	1.25	1.75	3	1
18	897	45	2	2	3	3	3	3	3	2	3	2	3	3	2	2	4	5	5	6	5	5	4	4	5	4	4	5	1	1	3	3	4.75	4.14	2.1	0	1	0	1	0	0	0	0	1	1	2.5	3	2.5	2.66667
18	898	45	2	2	3	3	3	3	3	2	3	2	3	3	2	2	4	5	5	6	5	5	4	4	5	4	4	5	1	1	3	3	4.75	4.14	2.1	1	0	0	1	0	0	0	1	1	1	2.5	3	2.5	2.66667
18	899	45	3	3	3	3	2	3	3	2	3	2	3	3	2	2	3	4	4	4	4	4	5	5	5	5	5	5	3	3	3	3	4.75	4.14	2.1	0	0	1	1	0	0	0	1	1	1	3	2.5	2.5	2.33333
18	900	45	1	1	1	1	1	1	1	3	1	1	1	1	1	1	1	6	6	6	6	6	5	5	5	5	6	6	2	2	2	1	4.75	4.14	2.1	1	0	1	0	1	0	0	1	1	1	1	1	1.33333	1
18	901	45	2	2	2	2	3	3	4	2	3	3	2	2	2	2	4	5	5	6	5	5	5	5	4	4	4	4	1	2	2	2	4.75	4.14	2.1	1	0	0	0	1	0	0	1	0	0	2	3	2.33333	2.66667
18	902	45	2	3	2	3	1	1	2	2	2	1	3	2	1	1	2	4	5	4	4	5	4	3	3	4	5	4	1	1	1	1	4.75	4.14	2.1	1	0	0	1	0	0	0	1	1	0	2.5	1.5	2	1.33333
18	903	45	2	3	3	4	2	3	3	2	3	2	3	2	2	2	4	5	6	6	5	5	4	4	5	5	5	5	1	2	2	2	4.75	4.14	2.1	1	0	1	1	1	0	1	1	1	0	3	2.5	2.33333	2.66667
18	904	45	2	2	2	3	2	2	2	3	2	2	2	3	2	2	4	5	5	6	6	5	5	4	4	4	4	4	1	1	2	2	4.75	4.14	2.1	1	1	1	0	0	0	1	1	1	1	2.25	2.25	2.33333	2.66667
18	905	45	2	2	2	3	2	3	3	3	2	3	3	2	1	1	3	5	5	5	5	4	4	4	5	4	4	4	1	1	3	3	4.75	4.14	2.1	1	1	0	1	0	0	1	1	1	0	2.25	2.5	2.5	1.66667
18	906	45	2	2	3	3	2	2	3	2	2	3	3	2	2	2	4	4	4	5	5	4	4	4	5	5	5	4	3	3	2	2	4.75	4.14	2.1	1	0	1	0	1	0	1	1	1	0	2.5	2.5	2.33333	2.66667
18	907	45	2	2	2	2	3	2	2	3	3	3	3	2	2	2	4	4	4	4	4	4	4	3	3	3	4	4	1	1	2	2	4.75	4.14	2.1	0	0	1	1	1	0	1	1	1	1	2	2.5	2.66667	2.66667
18	908	45	2	2	2	2	2	2	2	2	3	2	2	1	2	2	3	4	4	4	4	4	3	3	3	2	2	2	1	2	2	2	4.75	4.14	2.1	1	0	0	1	0	0	1	1	1	0	2	2	2.16667	2.33333
18	909	45	2	3	2	3	2	3	2	4	3	2	2	2	2	2	4	5	5	4	5	4	4	4	4	5	5	4	1	1	2	2	4.75	4.14	2.1	1	1	1	0	1	0	1	1	1	0	2.5	2.5	2.66667	2.66667
18	910	45	2	3	2	2	3	2	2	2	2	2	3	2	2	2	5	5	4	5	4	5	5	5	4	4	5	5	3	3	1	1	4.75	4.14	2.1	0	1	1	0	0	1	1	1	1	0	2.25	2.5	2.16667	3
18	911	45	2	2	2	3	2	3	3	2	2	3	2	3	2	2	4	5	4	5	4	4	4	4	4	3	3	3	3	1	3	3	4.75	4.14	2.1	0	0	1	1	0	0	1	1	1	1	2.25	2.5	2.5	2.66667
18	912	45	3	3	3	2	2	3	3	3	2	3	2	3	1	2	3	4	4	5	4	4	3	3	3	4	3	3	2	1	1	1	4.75	4.14	2.1	0	1	0	0	0	0	1	1	1	1	2.75	2.5	2.5	2
18	913	45	2	2	2	3	2	2	2	3	2	2	2	3	2	2	4	5	5	6	6	5	5	4	4	4	4	4	1	1	2	2	4.75	4.14	2.1	1	0	0	1	0	0	1	1	1	1	2.25	2.25	2.33333	2.66667
18	914	45	1	1	3	2	3	2	2	2	2	2	1	1	1	1	3	4	4	5	5	5	4	3	3	3	4	4	2	2	2	2	4.75	4.14	2.1	1	1	0	0	1	0	1	1	1	1	1.75	2.25	1.5	1.66667
18	915	45	2	2	2	3	1	2	3	3	2	3	3	2	1	1	2	4	4	3	3	3	3	3	2	2	2	3	1	1	1	1	4.75	4.14	2.1	1	1	1	0	0	1	1	0	0	1	2.25	2	2.5	1.33333
18	916	45	2	3	3	3	3	3	3	2	2	3	3	2	1	1	2	4	4	5	4	4	3	3	3	4	3	3	2	2	4	4	4.75	4.14	2.1	0	0	1	1	1	0	1	1	1	0	2.75	2.75	2.33333	1.33333
18	917	45	1	1	1	1	1	1	1	2	1	2	2	1	1	1	2	6	6	6	6	6	6	6	6	6	6	6	2	2	2	1	4.75	4.14	2.1	0	1	0	0	1	0	1	1	1	0	1	1	1.66667	1.33333
19	918	46	2	3	1	2	2	2	2	2	2	2	3	3	1	1	2	5	5	4	5	6	5	5	6	5	4	6	5	6	6	6	4.6	4.39	2.79	0	1	1	0	0	1	0	1	1	1	2	1.75	2.16667	1.33333
19	919	46	2	2	3	3	3	3	3	2	3	2	3	3	2	2	4	5	5	6	5	5	4	4	5	4	4	5	1	1	3	3	4.6	4.39	2.79	1	0	1	1	0	0	1	1	1	0	2.5	3	2.5	2.66667
19	920	46	2	2	2	2	2	2	1	1	1	2	2	1	1	1	2	4	4	4	4	4	5	5	5	4	4	4	2	2	2	2	4.6	4.39	2.79	1	0	1	1	0	0	1	1	1	0	2	1.75	1.33333	1.33333
19	921	46	2	1	2	1	3	2	3	3	3	3	4	3	1	1	3	5	4	4	4	5	5	6	5	5	6	6	3	3	3	3	4.6	4.39	2.79	0	1	1	0	0	0	1	0	0	0	1.5	2.75	3	1.66667
19	922	46	2	3	2	3	1	1	2	2	2	1	3	2	1	1	2	4	5	4	4	5	4	3	3	4	5	4	1	1	1	1	4.6	4.39	2.79	0	0	1	1	0	0	1	1	0	0	2.5	1.5	2	1.33333
19	923	46	2	2	1	3	2	2	2	2	2	3	2	2	2	2	4	4	4	5	4	3	3	3	3	4	4	3	2	2	2	2	4.6	4.39	2.79	0	1	1	1	0	0	1	0	0	0	2	2.25	2.16667	2.66667
19	924	46	1	1	3	2	3	2	2	2	2	2	1	1	1	1	3	4	4	5	5	5	4	3	3	3	4	4	2	2	2	2	4.6	4.39	2.79	1	0	1	1	0	0	1	1	1	1	1.75	2.25	1.5	1.66667
19	925	46	3	3	3	3	2	3	3	2	3	2	3	3	2	2	3	4	4	4	4	4	5	5	5	5	5	5	3	3	3	3	4.6	4.39	2.79	0	1	1	0	0	0	1	1	0	0	3	2.5	2.5	2.33333
19	926	46	1	1	1	2	1	1	2	2	2	3	3	3	2	2	4	5	5	6	4	5	5	4	3	5	5	3	2	2	2	1	4.6	4.39	2.79	1	0	0	1	0	0	1	1	1	0	1.25	1.5	2.66667	2.66667
19	927	46	2	2	1	2	1	1	2	2	2	1	3	2	1	2	2	5	5	6	4	4	5	5	5	6	5	4	3	3	3	3	4.6	4.39	2.79	0	0	1	1	0	0	0	0	0	0	1.75	1.5	2	1.66667
19	928	46	2	1	2	1	3	2	3	3	3	3	4	3	1	1	3	5	4	4	4	5	5	6	5	5	6	6	3	3	3	3	4.6	4.39	2.79	0	1	1	1	0	1	1	0	0	0	1.5	2.75	3	1.66667
19	929	46	2	2	1	3	2	2	2	2	2	3	2	2	2	2	4	4	4	5	4	3	3	3	3	4	4	3	2	2	2	2	4.6	4.39	2.79	1	1	1	0	0	1	1	0	0	0	2	2.25	2.16667	2.66667
19	930	46	2	2	1	1	1	1	1	2	2	1	2	1	1	1	2	4	4	3	4	5	4	3	4	5	4	3	3	2	3	4	4.6	4.39	2.79	1	0	0	1	0	0	1	1	1	0	1.5	1.25	1.66667	1.33333
19	931	46	2	2	1	1	1	1	1	2	2	1	2	1	1	1	2	4	4	3	4	5	4	3	4	5	4	3	3	2	3	4	4.6	4.39	2.79	1	1	0	0	1	0	0	1	1	0	1.5	1.25	1.66667	1.33333
19	932	46	2	2	2	3	2	3	3	2	2	3	2	2	2	2	4	5	4	5	4	4	4	4	4	3	3	3	3	1	3	3	4.6	4.39	2.79	1	0	0	0	0	0	1	1	0	0	2.25	2.5	2.33333	2.66667
19	933	46	1	2	1	1	2	2	1	3	3	3	3	3	1	1	1	5	5	4	5	6	5	6	5	5	4	5	3	3	3	3	4.6	4.39	2.79	0	1	1	0	0	0	0	1	1	1	1.25	1.75	2.83333	1
19	934	46	1	2	1	2	2	2	1	3	3	2	2	3	1	1	1	6	6	5	6	7	7	6	6	7	6	6	5	5	5	5	4.6	4.39	2.79	1	1	1	0	0	1	1	1	1	0	1.5	2	2.66667	1
19	935	46	1	2	1	1	2	2	1	3	3	3	3	3	1	1	1	5	5	4	5	6	5	6	5	5	4	5	3	3	3	3	4.6	4.39	2.79	0	1	0	1	0	0	1	0	0	1	1.25	1.75	2.83333	1
19	936	46	3	3	3	3	1	1	1	4	5	3	5	6	1	4	6	4	4	5	6	5	4	3	5	4	5	6	4	4	4	4	4.6	4.39	2.79	0	1	1	0	0	0	1	1	1	1	3	1.25	4.5	3.66667
19	937	46	2	3	3	3	3	3	3	2	2	3	3	2	1	1	2	4	4	5	4	4	3	3	3	4	3	3	2	2	4	4	4.6	4.39	2.79	0	0	1	0	1	0	0	1	0	0	2.75	2.75	2.33333	1.33333
19	938	46	2	2	2	3	1	2	3	3	2	3	3	2	1	1	2	4	4	3	3	3	3	3	2	2	2	3	1	1	1	1	4.6	4.39	2.79	0	1	0	0	0	0	1	1	1	0	2.25	2	2.5	1.33333
19	939	46	2	2	2	2	2	2	2	2	3	2	2	1	2	2	3	4	4	4	4	4	3	3	3	2	2	2	1	2	2	2	4.6	4.39	2.79	1	0	0	0	1	0	1	1	1	1	2	2	2.16667	2.33333
19	940	46	2	2	2	2	2	2	3	3	2	2	3	2	1	1	3	6	6	6	6	6	5	5	6	6	6	6	3	3	2	2	4.6	4.39	2.79	0	1	1	0	0	0	1	1	1	0	2	2.25	2.33333	1.66667
19	941	46	1	2	1	2	2	2	1	3	3	2	2	3	1	1	1	6	6	5	6	7	7	6	6	7	6	6	5	5	5	5	4.6	4.39	2.79	1	1	0	0	1	0	0	1	0	0	1.5	2	2.66667	1
19	942	46	2	2	3	3	2	2	3	2	2	3	3	2	2	2	4	4	4	5	5	4	4	4	5	5	5	4	3	3	2	2	4.6	4.39	2.79	1	1	1	0	0	0	1	1	1	0	2.5	2.5	2.33333	2.66667
19	943	47	3	4	3	2	3	4	3	2	3	5	5	4	2	3	4	4	4	4	5	5	5	5	4	4	3	3	3	3	3	3	4.47	4.19	2.75	0	1	0	0	0	0	0	0	0	0	3	3	3.83333	3
19	944	47	3	4	3	3	2	2	2	3	4	4	4	5	1	1	2	5	5	5	4	4	4	4	5	4	5	5	3	3	3	3	4.47	4.19	2.75	1	1	0	0	0	0	0	1	1	1	3.25	2.25	3.83333	1.33333
19	945	47	1	1	1	1	1	1	1	1	1	1	1	1	1	1	2	3	3	3	3	3	3	3	3	3	3	3	3	3	3	3	4.47	4.19	2.75	0	1	1	0	0	0	0	1	1	1	1	1	1	1.33333
19	946	47	2	2	2	2	2	2	3	3	2	2	3	2	1	1	3	6	6	6	6	6	5	5	6	6	6	6	3	3	2	2	4.47	4.19	2.75	0	1	0	0	0	0	0	0	1	0	2	2.25	2.33333	1.66667
19	947	47	2	2	2	3	2	3	3	2	2	3	2	2	2	2	4	5	4	5	4	4	4	4	4	3	3	3	3	1	3	3	4.47	4.19	2.75	1	1	1	1	0	0	0	1	1	1	2.25	2.5	2.33333	2.66667
19	948	47	2	2	3	3	2	2	3	2	2	3	3	2	2	2	4	4	4	5	5	4	4	4	5	5	5	4	3	3	2	2	4.47	4.19	2.75	1	0	1	1	0	0	0	1	1	0	2.5	2.5	2.33333	2.66667
20	949	48	4	3	4	3	2	3	4	3	2	3	4	3	2	2	3	5	5	6	4	5	5	5	4	5	6	6	3	3	3	3	4.74	4.52	2.79	0	1	1	0	0	0	1	1	1	0	3.5	3	2.83333	2.33333
20	950	48	3	3	3	2	2	3	3	2	2	3	3	2	2	2	2	5	5	6	4	5	5	4	4	5	6	5	2	2	2	2	4.74	4.52	2.79	1	1	1	0	0	0	1	0	1	0	2.75	2.5	2.5	2
20	951	48	3	3	2	2	2	1	1	2	2	3	1	1	2	2	1	6	6	6	4	5	5	5	5	4	4	4	3	3	3	3	4.74	4.52	2.79	0	1	0	0	1	0	1	1	1	1	2.5	1.25	2	1.66667
20	952	48	4	3	4	2	3	4	3	2	2	3	3	3	2	2	4	4	4	3	4	5	4	4	4	3	3	3	2	2	2	2	4.74	4.52	2.79	1	1	0	0	0	0	1	1	1	0	3.25	3.25	2.5	2.66667
20	953	48	3	3	3	3	2	2	3	2	2	1	2	1	1	1	2	5	5	5	5	5	4	4	4	4	4	4	3	3	3	3	4.74	4.52	2.79	1	0	1	1	0	0	1	1	1	0	3	2.25	1.66667	1.33333
20	954	48	2	2	1	3	1	2	2	1	1	2	3	2	1	1	2	6	6	4	5	6	5	5	4	5	6	5	3	3	3	4	4.74	4.52	2.79	0	0	0	0	0	0	1	1	1	0	2	1.75	2	1.33333
20	955	48	2	1	2	1	3	2	3	3	3	3	4	3	1	1	3	5	4	4	4	5	5	6	5	5	6	6	3	3	3	3	4.74	4.52	2.79	1	0	0	1	0	0	0	1	1	0	1.5	2.75	3	1.66667
20	956	48	4	4	3	4	3	2	2	2	3	2	2	3	1	2	3	4	4	4	3	3	3	3	3	4	4	4	2	2	2	2	4.74	4.52	2.79	1	0	1	1	0	0	1	1	1	1	3.75	2.25	2.5	2
20	957	48	3	3	2	3	1	1	2	2	2	3	2	1	1	1	2	6	6	6	5	5	5	5	5	6	6	6	2	2	2	2	4.74	4.52	2.79	0	1	0	0	0	0	1	1	1	0	2.75	1.5	2	1.33333
20	958	48	2	2	3	3	2	2	2	2	3	2	2	2	1	1	2	5	5	5	5	4	4	4	4	3	4	3	2	2	2	2	4.74	4.52	2.79	0	1	0	0	0	0	1	1	1	0	2.5	2	2.33333	1.33333
20	959	48	2	3	1	2	2	2	2	2	2	2	3	3	1	1	2	5	5	4	5	6	5	5	6	5	4	6	5	6	6	6	4.74	4.52	2.79	1	1	1	1	0	0	0	1	1	0	2	1.75	2.16667	1.33333
20	960	48	2	3	2	2	2	2	2	2	2	2	2	2	1	1	2	5	5	5	4	4	4	4	4	5	4	5	3	3	3	3	4.74	4.52	2.79	1	1	0	0	0	0	1	0	0	0	2.25	2.25	2.16667	1.33333
20	961	48	2	2	2	2	3	3	4	2	3	3	1	1	1	1	1	5	5	4	4	4	4	4	4	3	4	3	2	2	2	2	4.74	4.52	2.79	0	1	0	0	0	0	1	1	0	1	2	3.25	2.16667	1
20	962	48	2	2	1	3	2	2	2	2	2	3	2	2	2	2	4	4	4	5	4	3	3	3	3	4	4	3	2	2	2	2	4.74	4.52	2.79	1	1	1	0	0	0	0	1	1	1	2	2.25	2.16667	2.66667
20	963	48	2	2	2	2	1	2	2	1	1	1	2	2	1	1	1	5	5	5	5	5	6	6	6	6	6	5	4	4	4	4	4.74	4.52	2.79	1	0	1	1	0	0	0	0	0	0	2	1.75	1.33333	1
20	964	48	2	2	1	1	2	1	1	1	1	1	2	1	1	1	2	5	5	5	4	5	5	4	4	5	6	5	3	3	3	3	4.74	4.52	2.79	0	1	1	0	0	1	0	1	0	1	1.5	1.5	1.33333	1.33333
20	965	48	2	2	2	2	2	2	1	1	1	2	2	1	1	1	2	4	4	4	4	4	5	5	5	4	4	4	2	2	2	2	4.74	4.52	2.79	0	0	1	1	0	0	0	0	0	0	2	1.75	1.33333	1.33333
20	966	48	2	3	2	3	1	1	2	2	2	1	3	2	1	1	2	4	5	4	4	5	4	3	3	4	5	4	1	1	1	1	4.74	4.52	2.79	0	0	0	1	0	0	0	1	1	1	2.5	1.5	2	1.33333
20	967	48	3	3	3	3	1	1	1	4	5	3	5	6	1	3	6	4	4	5	6	5	4	3	5	4	5	6	4	4	4	4	4.74	4.52	2.79	1	0	1	1	0	0	0	0	0	1	3	1.25	4.5	3.33333
20	968	48	1	1	3	2	3	2	2	2	2	2	1	1	1	1	3	4	4	5	5	5	4	3	3	3	4	4	2	2	2	2	4.74	4.52	2.79	1	0	1	1	0	0	0	1	1	0	1.75	2.25	1.5	1.66667
20	969	48	1	1	1	2	1	1	2	2	2	3	3	3	2	2	4	5	5	6	4	5	5	4	3	5	5	3	2	2	2	1	4.74	4.52	2.79	1	0	1	0	0	0	0	1	1	1	1.25	1.5	2.66667	2.66667
20	970	48	2	2	1	2	1	1	2	2	2	1	3	2	1	2	2	5	5	6	4	4	5	5	5	6	5	4	3	3	3	3	4.74	4.52	2.79	0	0	1	1	0	0	0	1	1	1	1.75	1.5	2	1.66667
20	971	48	2	2	1	1	1	1	1	2	2	1	2	1	1	1	2	4	4	3	4	5	4	3	4	5	4	3	3	2	3	4	4.74	4.52	2.79	0	0	1	1	0	0	0	1	1	0	1.5	1.25	1.66667	1.33333
20	972	48	1	2	1	1	2	2	1	3	3	3	3	3	1	1	1	5	5	4	5	6	5	6	5	5	4	5	3	3	3	3	4.74	4.52	2.79	1	1	1	0	0	1	0	0	1	0	1.25	1.75	2.83333	1
20	973	48	1	2	1	2	2	2	1	3	3	2	2	3	1	1	1	6	6	5	6	7	7	6	6	7	6	6	5	5	5	5	4.74	4.52	2.79	0	0	0	1	0	0	0	1	1	1	1.5	2	2.66667	1
20	974	49	4	3	2	2	1	1	2	3	2	2	1	3	1	1	4	5	4	4	5	6	6	5	6	6	5	4	3	3	3	3	5.43	3.93	2.29	1	0	0	0	0	0	0	1	1	1	2.75	1.5	2.16667	2
20	975	49	3	2	2	3	2	2	2	3	2	4	3	2	2	2	3	5	5	5	5	5	3	3	3	3	3	3	2	2	2	2	5.43	3.93	2.29	1	0	1	1	1	0	0	1	1	1	2.5	2	2.83333	2.33333
20	976	49	2	2	2	1	2	1	2	2	3	3	3	2	1	1	2	5	5	5	4	4	4	4	5	4	4	3	2	2	2	2	5.43	3.93	2.29	0	1	0	0	1	0	0	1	1	0	1.75	2	2.5	1.33333
20	977	49	3	3	2	3	2	3	3	3	2	2	3	4	1	1	3	7	7	7	7	7	5	5	5	4	4	4	2	2	2	3	5.43	3.93	2.29	1	0	1	1	1	0	0	1	1	0	2.75	2.5	2.66667	1.66667
20	978	49	1	1	1	1	2	1	1	3	3	3	3	2	1	1	1	7	7	7	7	7	4	4	4	4	4	4	2	2	2	2	5.43	3.93	2.29	0	1	1	0	0	0	0	0	1	1	1	1.5	2.66667	1
20	979	49	2	2	1	2	2	2	1	2	3	3	2	2	1	1	1	4	4	4	3	3	3	3	2	3	4	2	1	1	1	2	5.43	3.93	2.29	0	1	0	0	0	0	0	1	0	1	1.75	2	2.5	1
20	980	49	2	1	2	3	2	2	3	3	2	2	2	3	1	1	2	6	6	6	6	6	4	4	4	5	3	3	3	3	4	4	5.43	3.93	2.29	1	0	0	0	1	0	0	1	1	1	2	2	2.5	1.33333
21	981	50	2	3	2	2	2	2	3	2	3	2	2	2	2	2	3	4	5	5	4	4	4	3	3	3	4	3	3	3	2	1	4.74	4.21	2.09	1	0	1	0	0	0	1	1	1	0	2.25	2.25	2.16667	2.33333
21	982	50	2	3	3	4	2	3	3	2	3	2	3	2	2	2	4	5	6	6	5	5	4	4	5	5	5	5	1	2	2	2	4.74	4.21	2.09	1	0	1	0	0	0	1	1	1	0	3	2.5	2.33333	2.66667
21	983	50	2	2	2	2	2	2	3	3	2	2	3	2	1	1	3	6	6	6	6	6	5	5	6	6	6	6	3	3	2	2	4.74	4.21	2.09	1	0	1	1	0	0	1	1	1	1	2	2.25	2.33333	1.66667
21	984	50	2	2	2	2	3	3	4	2	3	3	2	2	2	2	4	5	5	6	5	5	5	5	4	4	4	4	1	2	2	2	4.74	4.21	2.09	1	0	0	0	1	0	1	1	1	0	2	3	2.33333	2.66667
21	985	50	2	2	2	3	2	2	2	3	2	2	2	3	2	2	4	5	5	6	6	5	5	4	4	4	4	4	1	1	2	2	4.74	4.21	2.09	1	1	1	1	0	0	1	1	1	1	2.25	2.25	2.33333	2.66667
21	986	50	2	3	2	3	2	3	2	4	3	2	2	2	2	2	4	5	5	4	5	4	4	4	4	5	5	4	1	1	2	2	4.74	4.21	2.09	0	0	0	1	0	0	1	1	1	0	2.5	2.5	2.66667	2.66667
21	987	50	1	1	3	2	3	2	2	2	2	2	1	1	1	1	3	4	4	5	5	5	4	3	3	3	4	4	2	2	2	2	4.74	4.21	2.09	0	0	1	0	0	0	0	1	1	1	1.75	2.25	1.5	1.66667
21	988	50	2	2	2	3	2	3	3	2	2	3	2	2	2	2	4	5	4	5	4	4	4	4	4	3	3	3	3	1	3	3	4.74	4.21	2.09	1	1	0	0	0	0	1	1	1	1	2.25	2.5	2.33333	2.66667
21	989	50	2	2	2	3	2	3	3	3	2	3	3	2	1	1	3	5	5	5	5	4	4	4	5	4	4	4	1	1	3	3	4.74	4.21	2.09	0	0	0	1	0	0	0	1	1	0	2.25	2.5	2.5	1.66667
21	990	50	2	3	2	3	2	3	2	4	3	2	2	2	2	2	4	5	5	4	5	4	4	4	4	5	5	4	1	1	2	2	4.74	4.21	2.09	0	0	0	0	1	0	0	1	1	0	2.5	2.5	2.66667	2.66667
21	991	50	2	2	2	2	3	3	4	2	3	3	2	2	2	2	4	5	5	6	5	5	5	5	4	4	4	4	1	2	2	2	4.74	4.21	2.09	1	1	1	1	0	0	0	1	0	0	2	3	2.33333	2.66667
21	992	50	2	2	2	2	3	2	2	3	3	3	3	2	2	2	4	4	4	4	4	4	4	3	3	3	4	4	1	1	2	2	4.74	4.21	2.09	1	1	0	0	0	0	0	1	1	1	2	2.5	2.66667	2.66667
21	993	50	2	2	2	3	2	2	2	3	2	2	2	3	2	2	4	5	5	6	6	5	5	4	4	4	4	4	1	1	2	2	4.74	4.21	2.09	0	0	1	1	0	0	1	0	1	1	2.25	2.25	2.33333	2.66667
21	994	50	2	3	2	2	3	2	2	2	2	2	3	2	2	2	5	5	4	5	4	5	5	5	4	4	5	5	3	3	1	1	4.74	4.21	2.09	1	0	1	1	1	0	0	1	1	0	2.25	2.5	2.16667	3
21	995	50	1	1	1	2	1	1	2	2	2	3	3	3	2	2	4	5	5	6	4	5	5	4	3	5	5	3	2	2	2	1	4.74	4.21	2.09	1	1	1	1	0	0	1	1	1	1	1.25	1.5	2.66667	2.66667
21	996	50	2	2	2	3	2	3	3	3	2	3	3	2	1	1	3	5	5	5	5	4	4	4	5	4	4	4	1	1	3	3	4.74	4.21	2.09	1	0	0	1	0	0	0	1	1	0	2.25	2.5	2.5	1.66667
21	997	50	2	2	3	3	3	3	3	2	3	2	3	3	2	2	4	5	5	6	5	5	4	4	5	4	4	5	1	1	3	3	4.74	4.21	2.09	0	0	1	1	1	0	0	1	1	1	2.5	3	2.5	2.66667
21	998	50	3	3	3	3	2	3	3	2	3	2	3	3	2	2	3	4	4	4	4	4	5	5	5	5	5	5	3	3	3	3	4.74	4.21	2.09	1	0	0	0	1	0	0	1	1	1	3	2.5	2.5	2.33333
21	999	50	2	3	1	2	2	2	2	2	2	2	3	3	1	1	2	5	5	4	5	6	5	5	6	5	4	6	5	6	6	6	4.74	4.21	2.09	1	0	0	1	1	0	0	1	1	1	2	1.75	2.16667	1.33333
21	1000	50	2	3	3	3	3	3	3	2	2	3	3	2	1	1	2	4	4	5	4	4	3	3	3	4	3	3	2	2	4	4	4.74	4.21	2.09	0	1	0	0	0	0	0	1	1	0	2.75	2.75	2.33333	1.33333
21	1001	50	2	2	3	3	2	2	3	2	2	3	3	2	2	2	4	4	4	5	5	4	4	4	5	5	5	4	3	3	2	2	4.74	4.21	2.09	1	1	1	1	0	0	1	1	1	0	2.5	2.5	2.33333	2.66667
21	1002	50	3	3	3	2	2	3	3	3	2	3	2	3	1	2	3	4	4	5	4	4	3	3	3	4	3	3	2	1	1	1	4.74	4.21	2.09	0	1	1	0	0	0	0	1	1	1	2.75	2.5	2.5	2
21	1003	50	2	3	2	2	3	2	2	2	2	2	3	2	2	2	5	5	4	5	4	5	5	5	4	4	5	5	3	3	1	1	4.74	4.21	2.09	1	0	0	1	0	0	0	1	1	1	2.25	2.5	2.16667	3
21	1004	50	2	2	2	2	2	2	1	1	1	2	2	1	1	1	2	4	4	4	4	4	5	5	5	4	4	4	2	2	2	2	4.74	4.21	2.09	1	0	1	1	1	0	0	1	1	1	2	1.75	1.33333	1.33333
21	1005	50	2	3	2	3	1	1	2	2	2	1	3	2	1	1	2	4	5	4	4	5	4	3	3	4	5	4	1	1	1	1	4.74	4.21	2.09	0	0	0	1	1	0	0	1	1	0	2.5	1.5	2	1.33333
21	1006	51	2	2	1	2	1	1	2	2	2	1	3	2	1	2	2	5	5	6	4	4	5	5	5	6	5	4	3	3	3	3	4.44	4.53	2.8	0	0	0	1	1	0	1	1	1	1	1.75	1.5	2	1.66667
21	1007	51	2	1	2	1	3	2	3	3	3	3	4	3	1	1	3	5	4	4	4	5	5	6	5	5	6	6	3	3	3	3	4.44	4.53	2.8	0	0	1	1	0	0	1	1	1	0	1.5	2.75	3	1.66667
21	1008	51	1	2	1	1	2	2	1	3	3	3	3	3	1	1	1	5	5	4	5	6	5	6	5	5	4	5	3	3	3	3	4.44	4.53	2.8	0	1	1	0	0	0	1	1	1	1	1.25	1.75	2.83333	1
21	1009	51	2	2	1	3	2	2	2	2	2	3	2	2	2	2	4	4	4	5	4	3	3	3	3	4	4	3	2	2	2	2	4.44	4.53	2.8	1	0	0	0	1	0	0	1	1	1	2	2.25	2.16667	2.66667
21	1010	51	2	2	1	1	1	1	1	2	2	1	2	1	1	1	2	4	4	3	4	5	4	3	4	5	4	3	3	2	3	4	4.44	4.53	2.8	1	0	1	1	0	0	0	1	1	0	1.5	1.25	1.66667	1.33333
21	1011	52	2	2	2	3	1	2	3	3	2	3	3	2	1	1	2	4	4	3	3	3	3	3	2	2	2	3	1	1	1	1	4.47	3.86	2.21	0	0	1	1	0	0	0	1	0	1	2.25	2	2.5	1.33333
21	1012	52	2	3	3	3	3	3	3	2	2	3	3	2	1	1	2	4	4	5	4	4	3	3	3	4	3	3	2	2	4	4	4.47	3.86	2.21	1	0	0	1	0	0	1	1	1	0	2.75	2.75	2.33333	1.33333
21	1013	52	2	2	2	2	2	2	2	2	3	2	2	1	2	2	3	4	4	4	4	4	3	3	3	2	2	2	1	2	2	2	4.47	3.86	2.21	0	0	1	1	0	0	1	1	1	0	2	2	2.16667	2.33333
21	1014	52	2	2	3	3	3	3	3	2	3	2	3	3	2	2	4	5	5	6	5	5	4	4	5	4	4	5	1	1	3	3	4.47	3.86	2.21	1	0	0	1	0	0	0	1	1	1	2.5	3	2.5	2.66667
21	1015	52	3	3	3	3	2	3	3	2	3	2	3	3	2	2	3	4	4	4	4	4	5	5	5	5	5	5	3	3	3	3	4.47	3.86	2.21	1	0	1	1	0	0	0	1	0	0	3	2.5	2.5	2.33333
21	1016	52	2	2	2	2	2	2	3	3	2	2	3	2	1	1	3	6	6	6	6	6	5	5	6	6	6	6	3	3	2	2	4.47	3.86	2.21	1	0	0	0	1	0	0	1	1	0	2	2.25	2.33333	1.66667
21	1017	53	2	2	2	3	2	3	3	2	2	3	2	2	2	2	4	5	4	5	4	4	4	4	4	3	3	3	3	1	3	3	5.13	4.96	2.38	1	1	1	0	0	0	0	1	1	0	2.25	2.5	2.33333	2.66667
21	1018	53	3	2	2	3	2	2	3	2	2	2	3	2	2	2	4	4	4	5	4	4	4	4	3	3	3	3	2	2	4	4	5.13	4.96	2.38	1	1	1	1	0	0	0	1	1	0	2.5	2.25	2.33333	2.66667
21	1019	53	1	1	1	1	1	1	1	3	1	1	1	1	1	1	1	6	6	6	6	6	5	5	5	5	6	6	2	2	2	1	5.13	4.96	2.38	0	1	1	0	0	0	0	1	1	1	1	1	1.33333	1
21	1020	53	1	1	1	1	1	1	1	1	1	1	1	1	1	1	1	4	4	4	4	4	5	5	5	5	5	5	2	2	2	2	5.13	4.96	2.38	1	1	0	0	0	0	0	1	1	0	1	1	1	1
21	1021	53	2	2	3	3	2	2	3	2	2	3	3	2	2	2	4	4	4	5	5	4	4	4	5	5	5	4	3	3	2	2	5.13	4.96	2.38	0	1	1	0	0	0	0	1	1	1	2.5	2.5	2.33333	2.66667
21	1022	53	1	1	1	1	1	1	1	2	1	2	2	1	1	1	2	6	6	6	6	6	6	6	6	6	6	6	2	2	2	1	5.13	4.96	2.38	1	1	1	0	0	1	0	1	1	0	1	1	1.66667	1.33333
21	1023	53	1	1	1	1	1	1	1	1	1	1	1	1	1	1	2	6	6	6	6	6	6	6	6	6	6	6	3	3	3	2	5.13	4.96	2.38	1	1	1	0	0	0	0	1	1	0	1	1	1	1.33333
21	1024	53	1	1	1	1	1	1	1	1	1	1	1	1	1	1	2	6	6	6	6	6	6	6	6	6	6	6	3	3	3	2	5.13	4.96	2.38	0	1	0	0	1	0	0	1	1	0	1	1	1	1.33333
22	1025	54	2	2	3	3	2	2	3	2	2	3	2	2	2	2	4	5	5	4	4	5	4	4	5	5	4	4	3	3	5	5	4.93	4.35	3.25	1	0	1	0	0	0	0	1	1	0	2.5	2.25	2.16667	2.66667
22	1026	54	2	2	2	3	2	3	3	3	2	3	2	2	2	4	4	5	6	5	4	4	4	3	3	2	3	3	2	2	4	4	4.93	4.35	3.25	1	0	1	1	0	0	0	1	1	1	2.25	2.5	2.5	3.33333
22	1027	54	1	1	1	1	1	1	1	1	1	1	2	1	1	1	1	5	5	5	5	5	5	5	5	5	5	5	5	5	5	5	4.93	4.35	3.25	0	1	0	0	1	0	0	1	0	0	1	1	1.16667	1
22	1028	54	2	2	2	2	2	3	2	2	2	3	2	2	2	3	3	4	4	5	3	3	3	3	4	3	3	3	2	2	4	4	4.93	4.35	3.25	1	0	1	0	0	0	0	1	1	0	2	2.25	2.16667	2.66667
22	1029	54	3	2	3	3	2	2	3	2	2	3	3	2	1	3	3	5	5	4	4	3	3	3	4	3	3	2	2	2	1	1	4.93	4.35	3.25	1	0	0	0	1	0	0	1	1	1	2.75	2.25	2.33333	2.33333
22	1030	54	2	2	2	2	2	2	3	2	2	3	3	2	1	2	2	6	6	6	6	6	5	5	5	5	5	5	3	3	3	3	4.93	4.35	3.25	0	1	0	0	0	0	0	1	1	0	2	2.25	2.33333	1.66667
22	1031	54	3	2	2	2	3	2	2	2	2	2	2	2	2	2	4	4	4	4	4	4	4	5	5	4	4	4	2	2	3	3	4.93	4.35	3.25	1	0	1	1	1	0	0	1	1	0	2.25	2.5	2	2.66667
22	1032	54	1	1	1	1	1	1	1	1	1	1	1	1	1	1	1	7	7	7	7	7	7	7	7	7	7	7	4	4	4	4	4.93	4.35	3.25	1	0	1	1	0	0	0	1	0	0	1	1	1	1
22	1033	55	2	3	3	3	2	3	3	3	2	2	3	3	1	2	2	5	5	6	5	5	5	5	5	5	5	5	4	4	4	4	5.58	5.31	2.64	0	0	0	1	1	0	0	1	1	1	2.75	2.5	2.5	1.66667
22	1034	55	1	1	1	1	1	1	1	1	1	1	1	1	1	1	2	6	6	6	6	6	6	6	6	6	6	6	3	3	3	2	5.58	5.31	2.64	1	1	1	0	0	0	0	1	0	0	1	1	1	1.33333
22	1035	55	2	2	2	2	3	2	3	2	2	2	3	2	1	2	2	6	6	7	6	6	5	5	5	4	4	4	2	2	3	3	5.58	5.31	2.64	0	0	1	1	0	0	0	1	1	0	2	2.75	2.16667	1.66667
22	1036	55	1	1	1	1	1	1	1	1	1	1	1	1	1	1	1	4	4	4	4	4	5	5	5	5	5	5	2	2	2	2	5.58	5.31	2.64	1	0	1	1	0	0	0	1	0	1	1	1	1	1
22	1037	55	2	3	3	3	3	2	2	2	2	2	3	3	1	1	2	5	5	5	5	5	4	4	4	4	4	4	3	3	4	4	5.58	5.31	2.64	0	0	1	0	0	0	0	1	1	1	2.75	2.5	2.5	1.33333
22	1038	55	1	1	1	1	1	1	1	2	1	2	2	1	1	1	2	6	6	6	6	6	6	6	6	6	6	6	2	2	2	1	5.58	5.31	2.64	1	1	1	0	0	0	0	1	1	0	1	1	1.66667	1.33333
22	1039	55	1	1	1	1	1	1	1	1	1	1	1	1	1	1	2	6	6	6	6	6	6	6	6	6	6	6	3	3	3	2	5.58	5.31	2.64	0	1	1	0	0	0	0	1	1	0	1	1	1	1.33333
22	1040	55	1	1	1	1	1	1	1	3	1	1	1	1	1	1	1	6	6	6	6	6	5	5	5	5	6	6	2	2	2	1	5.58	5.31	2.64	0	1	1	1	0	1	0	0	0	0	1	1	1.33333	1
22	1041	55	1	1	1	1	1	1	1	2	1	1	1	1	1	1	2	6	6	5	6	6	6	6	6	6	6	6	3	3	3	2	5.58	5.31	2.64	0	0	0	1	1	0	0	1	1	0	1	1	1.16667	1.33333
22	1042	56	3	2	2	3	2	2	3	2	2	2	3	2	2	2	4	4	4	5	4	4	4	4	3	3	3	3	2	2	4	4	4.61	4.42	2.75	1	1	0	0	0	0	0	1	1	0	2.5	2.25	2.33333	2.66667
22	1043	56	1	1	1	1	1	1	1	1	1	1	1	1	1	1	1	5	5	5	5	5	5	5	5	5	5	5	3	3	3	3	4.61	4.42	2.75	0	1	1	0	0	0	0	0	0	0	1	1	1	1
22	1044	56	2	2	2	3	2	3	3	2	2	3	2	2	2	2	4	5	4	5	4	4	4	4	4	3	3	3	3	1	3	3	4.61	4.42	2.75	1	1	0	0	0	0	0	1	1	0	2.25	2.5	2.33333	2.66667
22	1045	56	1	1	1	1	1	1	1	2	1	1	1	1	1	1	2	5	5	5	5	5	6	6	6	6	6	6	2	2	2	2	4.61	4.42	2.75	0	1	1	0	0	0	0	1	1	0	1	1	1.16667	1.33333
22	1046	56	1	1	1	1	1	1	1	1	1	1	1	1	1	1	2	3	3	3	3	3	3	3	3	3	3	3	3	3	3	3	4.61	4.42	2.75	1	1	1	0	0	0	1	1	0	0	1	1	1	1.33333
22	1047	56	2	3	3	3	3	3	3	2	2	3	3	2	1	1	2	4	4	5	4	4	3	3	3	4	3	3	2	2	4	4	4.61	4.42	2.75	0	0	0	1	1	0	1	1	1	0	2.75	2.75	2.33333	1.33333
22	1048	56	2	2	3	3	2	2	3	2	2	3	3	2	2	2	4	4	4	5	5	4	4	4	5	5	5	4	3	3	2	2	4.61	4.42	2.75	0	0	0	1	1	0	1	1	1	0	2.5	2.5	2.33333	2.66667
22	1049	56	1	1	1	2	1	1	1	1	1	1	1	1	1	1	3	5	5	5	5	5	5	5	5	5	5	5	3	3	3	3	4.61	4.42	2.75	1	0	1	1	0	0	1	1	1	1	1.25	1	1	1.66667
22	1050	56	1	1	1	1	1	1	1	1	1	1	1	1	1	1	1	5	5	5	5	5	5	5	5	5	5	5	3	3	3	3	4.61	4.42	2.75	0	1	1	0	0	0	1	0	0	0	1	1	1	1
22	1051	56	1	1	1	1	1	1	1	1	1	1	1	1	1	1	2	4	4	4	4	4	4	4	4	4	4	4	1	1	1	1	4.61	4.42	2.75	1	1	1	1	0	0	1	1	1	0	1	1	1	1.33333
22	1052	56	2	2	2	2	3	2	2	3	2	3	2	3	1	3	3	5	5	6	5	5	3	3	2	2	2	3	2	2	4	4	4.61	4.42	2.75	0	0	1	0	0	0	1	1	1	0	2	2.5	2.66667	2.33333
22	1053	56	2	3	3	2	2	3	3	2	2	3	3	3	1	2	2	4	5	6	5	5	4	4	3	3	3	4	3	3	4	4	4.61	4.42	2.75	1	0	0	1	1	0	1	1	1	1	2.5	2.5	2.66667	1.66667
22	1054	56	2	3	3	2	2	2	3	2	2	3	2	3	1	2	2	4	4	5	5	5	4	4	4	5	5	5	2	2	3	3	4.61	4.42	2.75	1	0	1	0	0	0	1	1	1	0	2.5	2.25	2.33333	1.66667
22	1055	56	2	2	2	3	2	2	3	2	2	3	2	2	1	2	2	5	6	6	6	6	5	5	4	4	4	4	3	3	4	4	4.61	4.42	2.75	0	0	0	0	1	0	1	1	1	0	2.25	2.25	2.33333	1.66667
22	1056	56	1	1	1	1	1	1	1	1	1	1	1	1	1	1	1	5	5	5	5	5	5	5	5	5	5	5	3	3	3	3	4.61	4.42	2.75	1	0	1	1	0	0	0	1	1	0	1	1	1	1
22	1057	56	1	1	1	1	1	1	1	1	1	1	1	1	1	1	2	4	4	4	4	4	4	4	4	4	4	4	1	1	1	1	4.61	4.42	2.75	1	1	1	1	0	0	0	1	1	0	1	1	1	1.33333
22	1058	56	1	1	1	1	1	1	1	2	1	1	1	1	1	1	2	5	5	5	5	5	6	6	6	6	6	6	2	2	2	2	4.61	4.42	2.75	0	1	1	0	0	0	0	1	1	0	1	1	1.16667	1.33333
22	1059	56	1	1	1	1	1	1	1	1	1	1	1	1	1	1	2	3	3	3	3	3	3	3	3	3	3	3	3	3	3	3	4.61	4.42	2.75	1	1	1	0	0	0	0	1	0	0	1	1	1	1.33333
22	1060	56	2	2	2	2	2	2	3	3	2	2	3	2	1	1	3	6	6	6	6	6	5	5	6	6	6	6	3	3	2	2	4.61	4.42	2.75	1	0	0	1	0	0	0	1	1	0	2	2.25	2.33333	1.66667
22	1061	56	1	1	1	1	1	1	1	2	1	1	1	1	1	1	2	5	5	5	5	5	6	6	6	6	6	6	3	3	3	3	4.61	4.42	2.75	0	1	0	0	0	0	0	1	0	0	1	1	1.33333	1.33333
22	1062	56	1	1	1	1	1	1	1	2	1	1	1	1	1	1	2	4	4	4	4	4	5	5	5	5	5	5	2	2	2	1	4.61	4.42	2.75	1	1	1	0	0	0	0	1	1	0	1	1	1.16667	1.33333
22	1063	56	3	3	3	3	2	3	3	2	3	2	3	3	2	2	3	4	4	4	4	4	5	5	5	5	5	5	3	3	3	3	4.61	4.42	2.75	1	0	1	1	1	0	0	1	1	1	3	2.5	2.5	2.33333
22	1064	56	1	1	1	1	1	1	1	1	1	1	1	1	1	1	1	5	5	5	5	5	5	5	5	5	5	5	3	3	3	3	4.61	4.42	2.75	1	0	1	1	0	0	0	1	1	0	1	1	1	1
22	1065	56	2	2	2	2	2	2	3	2	2	2	3	2	2	4	4	4	4	5	5	4	4	4	4	3	3	3	2	2	4	4	4.61	4.42	2.75	1	0	0	0	0	0	0	1	1	1	2	2.25	2.16667	3.33333
22	1066	56	1	1	1	1	1	1	1	1	1	1	2	1	1	1	1	5	5	5	5	5	5	5	5	5	5	5	5	5	5	5	4.61	4.42	2.75	0	1	0	0	1	0	0	1	0	0	1	1	1.16667	1
22	1067	57	1	1	1	1	1	1	1	2	1	1	1	1	1	1	2	4	4	4	4	4	5	5	5	5	5	5	2	2	2	1	4.53	4.58	2.53	1	1	1	0	0	0	0	1	1	0	1	1	1.16667	1.33333
22	1068	57	2	2	3	3	2	2	2	2	2	3	3	2	1	3	3	5	5	5	5	5	5	5	5	4	4	4	3	3	3	3	4.53	4.58	2.53	1	0	0	0	1	0	0	1	1	1	2.5	2.25	2.33333	2.33333
22	1069	57	2	2	2	3	2	2	2	3	2	3	2	2	1	1	2	5	6	6	4	4	4	4	5	4	3	3	1	1	1	3	4.53	4.58	2.53	0	1	0	1	0	0	0	1	1	0	2.25	2	2.33333	1.33333
22	1070	57	1	1	1	1	1	1	1	1	1	1	1	1	1	1	1	6	6	6	6	6	6	6	6	6	6	6	3	3	3	5	4.53	4.58	2.53	0	0	0	0	0	0	0	1	0	0	1	1	1	1
22	1071	57	1	1	1	2	1	1	1	1	1	1	1	1	1	1	2	4	4	4	4	4	6	6	6	6	6	6	2	2	2	2	4.53	4.58	2.53	1	0	1	0	0	0	0	1	1	0	1.25	1	1.16667	1.33333
22	1072	57	2	3	2	2	2	2	2	2	2	3	2	2	2	3	3	4	4	5	4	4	3	3	3	3	4	4	2	2	4	4	4.53	4.58	2.53	0	0	0	1	0	0	0	1	1	0	2.25	2.25	2.16667	2.66667
22	1073	57	1	1	1	1	1	1	1	1	1	1	1	1	1	1	1	4	4	4	4	4	4	4	4	4	4	4	4	4	4	4	4.53	4.58	2.53	1	1	1	0	0	0	0	1	0	0	1	1	1	1
22	1074	57	1	1	1	1	1	1	1	2	1	1	2	1	3	1	2	4	4	4	4	4	4	4	4	4	4	4	1	1	1	3	4.53	4.58	2.53	0	1	0	1	0	0	0	0	0	1	1	1	1.66667	2
23	1075	58	3	3	2	3	1	1	2	2	2	3	2	1	1	1	2	6	6	6	5	5	5	5	5	6	6	6	2	2	2	2	4.58	4.43	2.85	0	1	0	0	0	0	0	1	1	0	2.75	1.5	2	1.33333
23	1076	58	3	3	3	3	2	3	3	2	3	2	3	3	2	2	3	4	4	4	4	4	5	5	5	5	5	5	3	3	3	3	4.58	4.43	2.85	1	0	0	0	1	0	0	1	1	1	3	2.5	2.5	2.33333
23	1077	58	2	2	2	2	2	2	3	3	2	2	3	2	1	1	3	6	6	6	6	6	5	5	6	6	6	6	3	3	2	2	4.58	4.43	2.85	1	0	1	1	0	0	1	1	1	1	2	2.25	2.33333	1.66667
23	1078	58	2	2	2	2	1	2	2	1	1	1	2	2	1	1	1	5	5	5	5	5	6	6	6	6	6	5	4	4	4	4	4.58	4.43	2.85	1	0	1	1	0	0	1	0	0	0	2	1.75	1.33333	1
23	1079	58	2	2	2	3	1	2	3	3	2	3	3	2	1	1	2	4	4	3	3	3	3	3	2	2	2	3	1	1	1	1	4.58	4.43	2.85	1	1	0	0	0	0	1	1	1	0	2.25	2	2.5	1.33333
23	1080	58	2	2	2	2	2	2	2	2	3	2	2	1	2	2	3	4	4	4	4	4	3	3	3	2	2	2	1	2	2	2	4.58	4.43	2.85	1	1	1	1	0	0	1	1	1	1	2	2	2.16667	2.33333
23	1081	58	2	2	1	1	2	1	1	1	1	1	2	1	1	1	2	5	5	5	4	5	5	4	4	5	6	5	3	3	3	3	4.58	4.43	2.85	0	1	1	0	0	1	0	1	0	1	1.5	1.5	1.33333	1.33333
23	1082	58	2	3	2	3	2	3	2	2	2	3	3	3	1	1	1	5	4	4	5	6	6	5	5	6	6	5	5	5	6	5	4.58	4.43	2.85	0	1	0	1	1	0	0	0	0	0	2.5	2	2.5	1
23	1083	58	2	3	3	3	3	3	3	2	2	3	3	2	1	1	2	4	4	5	4	4	3	3	3	4	3	3	2	2	4	4	4.58	4.43	2.85	0	1	0	0	0	0	0	1	1	0	2.75	2.75	2.33333	1.33333
23	1084	58	2	2	1	1	1	1	1	2	2	1	2	1	1	1	2	4	4	3	4	5	4	3	4	5	4	3	3	2	3	4	4.58	4.43	2.85	0	0	1	1	0	0	0	1	1	0	1.5	1.25	1.66667	1.33333
23	1085	59	2	2	2	2	3	2	2	3	3	3	3	2	2	2	4	4	4	4	4	4	4	3	3	3	4	4	1	1	2	2	4.56	4.24	2.64	1	1	0	0	0	0	0	1	1	1	2	2.5	2.66667	2.66667
23	1086	59	2	2	2	2	2	3	2	2	3	2	4	3	1	1	2	6	6	6	7	7	5	5	4	5	5	4	3	3	3	3	4.56	4.24	2.64	1	1	1	0	0	1	0	0	1	1	2	2.25	2.83333	1.33333
23	1087	59	2	2	1	3	1	2	2	1	1	2	3	2	1	1	2	6	6	4	5	6	5	5	4	5	6	5	3	3	3	4	4.56	4.24	2.64	0	0	0	0	0	0	0	1	1	0	2	1.75	2	1.33333
23	1088	59	1	1	1	1	1	1	1	1	1	1	1	1	1	1	2	4	4	4	4	4	4	4	4	4	4	4	1	1	1	1	4.56	4.24	2.64	1	1	1	1	0	0	0	1	1	0	1	1	1	1.33333
23	1089	59	2	2	3	3	3	3	3	2	3	2	3	3	2	2	4	5	5	6	5	5	4	4	5	4	4	5	1	1	3	3	4.56	4.24	2.64	0	0	1	1	1	0	0	1	1	1	2.5	3	2.5	2.66667
23	1090	59	2	2	2	3	2	3	3	2	2	3	2	2	2	2	4	5	4	5	4	4	4	4	4	3	3	3	3	1	3	3	4.56	4.24	2.64	1	1	0	0	0	0	0	1	1	1	2.25	2.5	2.33333	2.66667
23	1091	59	3	3	3	3	2	3	3	2	3	2	3	3	2	2	3	4	4	4	4	4	5	5	5	5	5	5	3	3	3	3	4.56	4.24	2.64	1	0	1	1	0	0	0	1	0	0	3	2.5	2.5	2.33333
23	1092	59	2	2	2	3	2	3	3	2	2	3	2	2	2	2	4	5	4	5	4	4	4	4	4	3	3	3	3	1	3	3	4.56	4.24	2.64	1	1	0	0	0	0	1	1	1	0	2.25	2.5	2.33333	2.66667
23	1093	59	2	2	2	3	2	3	3	3	2	3	3	2	1	1	3	5	5	5	5	4	4	4	5	4	4	4	1	1	3	3	4.56	4.24	2.64	1	0	0	1	0	0	1	1	1	0	2.25	2.5	2.5	1.66667
23	1094	59	1	1	1	1	1	1	1	1	1	1	1	1	1	1	1	5	5	5	5	5	5	5	5	5	5	5	3	3	3	3	4.56	4.24	2.64	1	0	1	1	0	0	1	1	1	0	1	1	1	1
23	1095	59	1	1	1	1	1	1	1	1	1	1	1	1	1	1	1	5	5	5	5	5	5	5	5	5	5	5	3	3	3	3	4.56	4.24	2.64	1	0	1	1	0	0	1	1	1	0	1	1	1	1
23	1096	59	4	4	3	4	3	2	2	2	3	2	2	3	1	2	3	4	4	4	3	3	3	3	3	4	4	4	2	2	2	2	4.56	4.24	2.64	1	0	1	1	0	0	0	1	1	1	3.75	2.25	2.5	2
23	1097	59	1	2	1	1	2	2	1	3	3	3	3	3	1	1	1	5	5	4	5	6	5	6	5	5	4	5	3	3	3	3	4.56	4.24	2.64	1	1	1	0	0	1	0	0	1	0	1.25	1.75	2.83333	1
23	1098	59	2	2	3	3	2	2	3	2	2	3	3	2	2	2	4	4	4	5	5	4	4	4	5	5	5	4	3	3	2	2	4.56	4.24	2.64	0	0	0	1	1	0	0	1	1	0	2.5	2.5	2.33333	2.66667
23	1099	59	2	2	3	3	2	2	3	2	2	3	3	2	2	2	4	4	4	5	5	4	4	4	5	5	5	4	3	3	2	2	4.56	4.24	2.64	1	1	1	1	0	0	0	1	1	0	2.5	2.5	2.33333	2.66667
23	1100	59	2	2	1	3	2	2	2	2	2	3	2	2	2	2	4	4	4	5	4	3	3	3	3	4	4	3	2	2	2	2	4.56	4.24	2.64	1	1	1	0	0	0	0	1	1	1	2	2.25	2.16667	2.66667
23	1101	59	1	1	1	1	1	1	1	1	1	1	1	1	1	1	2	3	3	3	3	3	3	3	3	3	3	3	3	3	3	3	4.56	4.24	2.64	1	1	1	0	0	0	0	1	0	0	1	1	1	1.33333
23	1102	59	2	2	1	2	1	1	2	2	2	1	3	2	1	2	2	5	5	6	4	4	5	5	5	6	5	4	3	3	3	3	4.56	4.24	2.64	0	0	1	1	0	0	0	1	1	1	1.75	1.5	2	1.66667
23	1103	59	2	1	2	1	3	2	3	3	3	3	4	3	1	1	3	5	4	4	4	5	5	6	5	5	6	6	3	3	3	3	4.56	4.24	2.64	1	0	0	1	0	0	0	1	1	0	1.5	2.75	3	1.66667
23	1104	59	2	3	3	3	3	3	3	2	2	3	3	2	1	1	2	4	4	5	4	4	3	3	3	4	3	3	2	2	4	4	4.56	4.24	2.64	1	0	0	1	0	0	0	1	1	0	2.75	2.75	2.33333	1.33333
23	1105	59	3	3	3	2	2	3	3	3	2	3	2	3	1	2	3	4	4	5	4	4	3	3	3	4	3	3	2	1	1	1	4.56	4.24	2.64	0	1	1	0	0	0	0	1	1	1	2.75	2.5	2.5	2
23	1106	59	2	2	2	2	3	3	4	2	3	3	1	1	1	1	1	5	5	4	4	4	4	4	4	3	4	3	2	2	2	2	4.56	4.24	2.64	0	1	0	0	0	0	0	1	0	1	2	3.25	2.16667	1
23	1107	59	2	3	3	3	3	3	3	2	2	3	3	2	1	1	2	4	4	5	4	4	3	3	3	4	3	3	2	2	4	4	4.56	4.24	2.64	0	0	0	1	1	0	0	1	1	0	2.75	2.75	2.33333	1.33333
23	1108	59	1	2	1	2	2	2	1	3	3	2	2	3	1	1	1	6	6	5	6	7	7	6	6	7	6	6	5	5	5	5	4.56	4.24	2.64	0	0	0	1	0	0	0	1	1	1	1.5	2	2.66667	1
23	1109	59	3	3	3	3	1	1	1	4	5	3	5	6	1	4	6	4	4	5	6	5	4	3	5	4	5	6	4	4	4	4	4.56	4.24	2.64	1	0	1	1	0	0	0	0	0	1	3	1.25	4.5	3.66667
23	1110	60	3	3	2	2	2	1	1	2	2	3	1	1	2	2	1	6	6	6	4	5	5	5	5	4	4	4	3	3	3	3	4.88	4.48	2.63	0	1	0	0	1	0	0	1	1	1	2.5	1.25	2	1.66667
23	1111	60	3	3	3	3	2	2	3	2	2	1	2	1	1	1	2	5	5	5	5	5	4	4	4	4	4	4	3	3	3	3	4.88	4.48	2.63	1	0	1	1	0	0	0	1	1	0	3	2.25	1.66667	1.33333
23	1112	60	2	2	3	3	2	2	2	2	3	2	2	2	1	1	2	5	5	5	5	4	4	4	4	3	4	3	2	2	2	2	4.88	4.48	2.63	0	1	0	0	0	0	0	1	1	0	2.5	2	2.33333	1.33333
23	1113	60	1	1	1	1	1	1	1	2	1	1	1	1	1	1	2	5	5	5	5	5	6	6	6	6	6	6	2	2	2	2	4.88	4.48	2.63	0	1	1	0	0	0	0	1	1	0	1	1	1.16667	1.33333
23	1114	60	2	3	2	2	2	2	2	2	2	2	2	2	1	1	2	5	5	5	4	4	4	4	4	5	4	5	3	3	3	3	4.88	4.48	2.63	1	1	0	0	0	0	0	0	0	0	2.25	2.25	2.16667	1.33333
23	1115	60	4	3	4	2	2	4	3	2	2	3	3	3	2	2	4	4	4	3	4	5	4	4	4	3	3	3	2	2	2	2	4.88	4.48	2.63	1	1	0	0	0	0	0	1	1	0	3.25	3	2.5	2.66667
23	1116	60	2	2	2	1	1	1	1	3	3	3	2	3	1	1	1	4	4	4	4	4	4	4	5	4	5	5	3	3	3	3	4.88	4.48	2.63	0	1	0	0	0	0	0	0	0	0	1.75	1	2.66667	1
23	1117	60	3	2	1	3	2	1	2	3	3	3	4	3	1	2	3	6	6	7	6	6	5	5	5	6	5	6	3	3	3	3	4.88	4.48	2.63	1	0	0	1	0	0	0	1	1	0	2.25	2	3	2
23	1118	61	2	2	2	2	2	2	3	3	2	2	3	2	1	1	3	6	6	6	6	6	5	5	6	6	6	6	3	3	2	2	4.71	4.83	2.71	1	0	0	0	1	0	0	1	1	0	2	2.25	2.33333	1.66667
23	1119	61	3	2	2	3	2	2	3	2	2	2	3	2	2	2	4	4	4	5	4	4	4	4	3	3	3	3	2	2	4	4	4.71	4.83	2.71	1	1	0	0	0	0	0	1	1	0	2.5	2.25	2.33333	2.66667
23	1120	61	2	2	2	3	2	3	3	2	2	3	2	2	2	2	4	5	4	5	4	4	4	4	4	3	3	3	3	1	3	3	4.71	4.83	2.71	1	1	1	0	0	0	0	1	1	0	2.25	2.5	2.33333	2.66667
23	1121	61	2	2	2	2	2	2	3	3	2	2	3	2	1	1	3	6	6	6	6	6	5	5	6	6	6	6	3	3	2	2	4.71	4.83	2.71	1	0	0	1	0	0	0	1	1	0	2	2.25	2.33333	1.66667
23	1122	61	1	1	1	1	1	1	1	1	1	1	1	1	1	1	2	3	3	3	3	3	3	3	3	3	3	3	3	3	3	3	4.71	4.83	2.71	1	1	1	0	0	0	0	1	0	0	1	1	1	1.33333
23	1123	61	1	1	1	1	1	1	1	1	1	1	1	1	1	1	1	5	5	5	5	5	5	5	5	5	5	5	3	3	3	3	4.71	4.83	2.71	0	1	1	0	0	0	0	0	0	0	1	1	1	1
23	1124	61	2	2	3	3	2	2	3	2	2	3	3	2	2	2	4	4	4	5	5	4	4	4	5	5	5	4	3	3	2	2	4.71	4.83	2.71	0	1	1	0	0	0	0	1	1	1	2.5	2.5	2.33333	2.66667
24	1125	62	2	2	3	3	2	2	3	2	2	3	3	2	2	2	4	4	4	5	5	4	4	4	5	5	5	4	3	3	2	2	4.82	4.66	2.91	0	0	0	1	1	0	0	1	1	0	2.5	2.5	2.33333	2.66667
24	1126	62	1	1	1	1	1	1	1	1	1	1	1	1	1	1	1	5	5	5	5	5	5	5	5	5	5	5	3	3	3	3	4.82	4.66	2.91	1	0	1	1	0	0	0	1	1	0	1	1	1	1
24	1127	62	1	1	1	1	1	1	1	1	1	1	1	1	1	1	2	3	3	3	3	3	3	3	3	3	3	3	3	3	3	3	4.82	4.66	2.91	1	1	1	0	0	0	0	1	0	0	1	1	1	1.33333
24	1128	62	2	2	2	2	1	2	2	1	1	1	2	2	1	1	1	5	5	5	5	5	6	6	6	6	6	5	4	4	4	4	4.82	4.66	2.91	1	0	1	1	0	0	0	0	0	0	2	1.75	1.33333	1
24	1129	62	2	2	1	2	1	1	2	2	2	1	3	2	1	2	2	5	5	6	4	4	5	5	5	6	5	4	3	3	3	3	4.82	4.66	2.91	0	0	1	1	0	0	0	1	1	1	1.75	1.5	2	1.66667
24	1130	62	2	3	3	3	3	3	3	2	2	3	3	2	1	1	2	4	4	5	4	4	3	3	3	4	3	3	2	2	4	4	4.82	4.66	2.91	0	1	0	0	0	0	0	1	1	0	2.75	2.75	2.33333	1.33333
24	1131	62	3	3	3	3	2	3	3	2	3	2	3	3	2	2	3	4	4	4	4	4	5	5	5	5	5	5	3	3	3	3	4.82	4.66	2.91	1	0	1	1	0	0	0	1	0	0	3	2.5	2.5	2.33333
24	1132	62	1	1	1	1	1	1	1	2	1	2	2	1	1	1	2	6	6	6	6	6	6	6	6	6	6	6	2	2	2	1	4.82	4.66	2.91	1	1	1	0	0	1	0	1	1	0	1	1	1.66667	1.33333
24	1133	62	2	3	2	3	1	1	2	2	2	1	3	2	1	1	2	4	5	4	4	5	4	3	3	4	5	4	1	1	1	1	4.82	4.66	2.91	0	0	0	1	0	0	0	1	1	1	2.5	1.5	2	1.33333
24	1134	62	3	3	3	3	1	1	1	4	5	3	5	6	1	4	6	4	4	5	6	5	4	3	5	4	5	6	4	4	4	4	4.82	4.66	2.91	0	1	1	0	0	0	1	1	1	1	3	1.25	4.5	3.66667
24	1135	62	2	2	2	3	2	3	3	2	2	3	2	2	2	2	4	5	4	5	4	4	4	4	4	3	3	3	3	1	3	3	4.82	4.66	2.91	1	1	0	0	0	0	1	1	1	0	2.25	2.5	2.33333	2.66667
24	1136	62	2	3	3	3	3	3	3	2	2	3	3	2	1	1	2	4	4	5	4	4	3	3	3	4	3	3	2	2	4	4	4.82	4.66	2.91	1	0	0	1	0	0	1	1	1	0	2.75	2.75	2.33333	1.33333
24	1137	62	2	2	2	2	3	3	4	2	3	3	1	1	1	1	1	5	5	4	4	4	4	4	4	3	4	3	2	2	2	2	4.82	4.66	2.91	0	1	0	0	0	0	1	1	0	1	2	3.25	2.16667	1
24	1138	62	1	1	3	2	3	2	2	2	2	2	1	1	1	1	3	4	4	5	5	5	4	3	3	3	4	4	2	2	2	2	4.82	4.66	2.91	1	0	1	1	0	0	1	1	1	0	1.75	2.25	1.5	1.66667
24	1139	62	2	2	2	2	2	2	3	3	2	2	3	2	1	1	3	6	6	6	6	6	5	5	6	6	6	6	3	3	2	2	4.82	4.66	2.91	1	0	1	1	0	0	1	1	1	1	2	2.25	2.33333	1.66667
24	1140	62	1	2	1	2	2	2	1	3	3	2	2	3	1	1	1	6	6	5	6	7	7	6	6	7	6	6	5	5	5	5	4.82	4.66	2.91	1	1	1	0	0	1	1	1	1	0	1.5	2	2.66667	1
24	1141	62	1	1	1	1	1	1	1	1	1	1	1	1	1	1	1	5	5	5	5	5	5	5	5	5	5	5	3	3	3	3	4.82	4.66	2.91	0	1	1	0	0	0	1	0	0	0	1	1	1	1
24	1142	62	2	2	2	2	2	2	3	3	2	2	3	2	1	1	3	6	6	6	6	6	5	5	6	6	6	6	3	3	2	2	4.82	4.66	2.91	1	0	0	1	0	0	1	1	1	0	2	2.25	2.33333	1.66667
24	1143	62	1	1	1	1	1	1	1	1	1	1	1	1	1	1	1	5	5	5	5	5	5	5	5	5	5	5	3	3	3	3	4.82	4.66	2.91	1	0	1	1	0	0	1	1	1	0	1	1	1	1
24	1144	62	2	2	2	2	2	2	3	3	2	2	3	2	1	1	3	6	6	6	6	6	5	5	6	6	6	6	3	3	2	2	4.82	4.66	2.91	1	0	0	0	1	0	1	1	1	0	2	2.25	2.33333	1.66667
24	1145	62	2	3	2	2	2	2	2	2	2	2	2	2	1	1	2	5	5	5	4	4	4	4	4	5	4	5	3	3	3	3	4.82	4.66	2.91	1	1	0	0	0	0	1	0	0	0	2.25	2.25	2.16667	1.33333
24	1146	62	2	2	1	1	2	1	1	1	1	1	2	1	1	1	2	5	5	5	4	5	5	4	4	5	6	5	3	3	3	3	4.82	4.66	2.91	0	1	1	0	0	1	1	1	0	1	1.5	1.5	1.33333	1.33333
24	1147	62	2	3	1	2	2	2	2	2	2	2	3	3	1	1	2	5	5	4	5	6	5	5	6	5	4	6	5	6	6	6	4.82	4.66	2.91	1	1	1	1	0	0	1	1	1	0	2	1.75	2.16667	1.33333
24	1148	62	1	1	1	2	1	1	2	2	2	3	3	3	2	2	4	5	5	6	4	5	5	4	3	5	5	3	2	2	2	1	4.82	4.66	2.91	1	0	1	0	0	0	1	1	1	1	1.25	1.5	2.66667	2.66667
24	1149	62	3	3	3	3	2	3	3	2	3	2	3	3	2	2	3	4	4	4	4	4	5	5	5	5	5	5	3	3	3	3	4.82	4.66	2.91	1	0	0	0	1	0	1	1	1	1	3	2.5	2.5	2.33333
24	1150	63	3	3	3	3	2	3	3	2	3	2	3	3	2	2	3	4	4	4	4	4	5	5	5	5	5	5	3	3	3	3	4.36	4.13	2.33	0	1	1	0	0	0	0	1	0	0	3	2.5	2.5	2.33333
24	1151	63	2	2	1	3	1	2	2	1	1	2	3	2	1	1	2	6	6	4	5	6	5	5	4	5	6	5	3	3	3	4	4.36	4.13	2.33	0	0	0	0	0	0	0	1	1	0	2	1.75	2	1.33333
24	1152	63	4	4	3	4	3	2	2	2	3	2	2	3	1	2	3	4	4	4	3	3	3	3	3	4	4	4	2	2	2	2	4.36	4.13	2.33	1	0	1	1	0	0	0	1	1	1	3.75	2.25	2.5	2
24	1153	63	2	2	3	3	3	3	3	2	3	2	3	3	2	2	4	5	5	6	5	5	4	4	5	4	4	5	1	1	3	3	4.36	4.13	2.33	1	0	1	1	0	0	0	1	1	0	2.5	3	2.5	2.66667
24	1154	63	2	2	2	2	3	3	4	2	3	3	1	1	1	1	1	5	5	4	4	4	4	4	4	3	4	3	2	2	2	2	4.36	4.13	2.33	0	1	0	0	0	0	0	1	0	1	2	3.25	2.16667	1
24	1155	63	1	1	1	1	1	1	1	1	1	1	1	1	1	1	2	4	4	4	4	4	4	4	4	4	4	4	1	1	1	1	4.36	4.13	2.33	1	1	1	1	0	0	0	1	1	0	1	1	1	1.33333
24	1156	63	2	2	2	3	2	3	3	2	2	3	2	2	2	2	4	5	4	5	4	4	4	4	4	3	3	3	3	1	3	3	4.36	4.13	2.33	1	1	1	0	0	0	0	1	1	0	2.25	2.5	2.33333	2.66667
24	1157	63	2	2	3	3	2	2	3	2	2	3	3	2	2	2	4	4	4	5	5	4	4	4	5	5	5	4	3	3	2	2	4.36	4.13	2.33	0	1	1	0	0	0	0	1	1	1	2.5	2.5	2.33333	2.66667
24	1158	63	3	2	2	3	2	2	3	2	2	2	3	2	2	2	4	4	4	5	4	4	4	4	3	3	3	3	2	2	4	4	4.36	4.13	2.33	1	1	1	1	0	0	0	1	1	0	2.5	2.25	2.33333	2.66667
24	1159	63	2	2	2	2	2	2	1	1	1	2	2	1	1	1	2	4	4	4	4	4	5	5	5	4	4	4	2	2	2	2	4.36	4.13	2.33	0	0	1	1	0	0	0	0	0	0	2	1.75	1.33333	1.33333
24	1160	64	2	2	2	3	1	2	3	3	2	3	3	2	1	1	2	4	4	3	3	3	3	3	2	2	2	3	1	1	1	1	4.53	4	2.22	0	1	0	0	0	0	0	1	1	0	2.25	2	2.5	1.33333
24	1161	64	1	1	1	1	1	1	1	1	1	1	1	1	1	1	2	4	4	4	4	4	4	4	4	4	4	4	1	1	1	1	4.53	4	2.22	1	1	1	1	0	0	1	1	1	0	1	1	1	1.33333
24	1162	64	2	2	3	3	3	3	3	2	3	2	3	3	2	2	4	5	5	6	5	5	4	4	5	4	4	5	1	1	3	3	4.53	4	2.22	1	0	0	1	0	0	0	1	1	1	2.5	3	2.5	2.66667
24	1163	64	1	2	1	2	2	2	1	3	3	2	2	3	1	1	1	6	6	5	6	7	7	6	6	7	6	6	5	5	5	5	4.53	4	2.22	0	0	0	1	0	0	1	1	1	1	1.5	2	2.66667	1
24	1164	64	2	2	2	2	3	2	2	3	3	3	3	2	2	2	4	4	4	4	4	4	4	3	3	3	4	4	1	1	2	2	4.53	4	2.22	1	1	0	0	0	0	1	1	1	1	2	2.5	2.66667	2.66667
24	1165	64	2	2	2	2	2	2	2	2	3	2	2	1	2	2	3	4	4	4	4	4	3	3	3	2	2	2	1	2	2	2	4.53	4	2.22	0	0	1	1	0	0	1	1	1	0	2	2	2.16667	2.33333
24	1166	64	2	2	3	3	2	2	2	2	2	3	3	2	1	3	3	5	5	5	5	5	5	5	5	4	4	4	3	3	3	3	4.53	4	2.22	1	0	0	0	1	0	1	1	1	1	2.5	2.25	2.33333	2.33333
24	1167	64	3	2	2	3	2	2	3	2	2	2	3	2	2	2	4	4	4	5	4	4	4	4	3	3	3	3	2	2	4	4	4.53	4	2.22	1	1	0	0	0	0	1	1	1	0	2.5	2.25	2.33333	2.66667
24	1168	64	1	1	1	1	1	1	1	2	1	1	1	1	1	1	2	5	5	5	5	5	6	6	6	6	6	6	2	2	2	2	4.53	4	2.22	0	1	1	0	0	0	1	1	1	0	1	1	1.16667	1.33333
24	1169	64	1	2	1	1	2	2	1	3	3	3	3	3	1	1	1	5	5	4	5	6	5	6	5	5	4	5	3	3	3	3	4.53	4	2.22	1	1	1	0	0	1	1	0	1	0	1.25	1.75	2.83333	1
24	1170	64	2	2	3	3	3	3	3	2	3	2	3	3	2	2	4	5	5	6	5	5	4	4	5	4	4	5	1	1	3	3	4.53	4	2.22	0	0	1	1	1	0	1	1	1	1	2.5	3	2.5	2.66667
24	1171	64	2	2	2	3	2	3	3	2	2	3	2	2	2	2	4	5	4	5	4	4	4	4	4	3	3	3	3	1	3	3	4.53	4	2.22	1	1	0	0	0	0	1	1	1	1	2.25	2.5	2.33333	2.66667
24	1172	64	3	3	3	2	2	3	3	3	2	3	2	3	1	2	3	4	4	5	4	4	3	3	3	4	3	3	2	1	1	1	4.53	4	2.22	0	1	1	0	0	0	1	1	1	1	2.75	2.5	2.5	2
24	1173	64	2	2	2	2	2	2	2	2	3	2	2	1	2	2	3	4	4	4	4	4	3	3	3	2	2	2	1	2	2	2	4.53	4	2.22	1	0	0	0	1	0	0	1	1	1	2	2	2.16667	2.33333
24	1174	64	2	2	3	3	2	2	3	2	2	3	3	2	2	2	4	4	4	5	5	4	4	4	5	5	5	4	3	3	2	2	4.53	4	2.22	1	1	1	1	0	0	0	1	1	0	2.5	2.5	2.33333	2.66667
25	1175	65	3	2	1	3	2	1	2	3	3	3	4	3	1	2	3	6	6	7	6	6	5	5	5	6	5	6	3	3	3	3	4.58	4.2	2.54	1	1	1	0	0	1	1	0	1	0	2.25	2	3	2
25	1176	65	3	3	3	3	2	3	3	2	3	2	3	3	2	2	3	4	4	4	4	4	5	5	5	5	5	5	3	3	3	3	4.58	4.2	2.54	0	0	0	1	0	0	1	1	0	0	3	2.5	2.5	2.33333
25	1177	65	2	3	2	3	2	3	2	2	2	3	3	3	1	1	1	5	4	4	5	6	6	5	5	6	6	5	5	5	6	5	4.58	4.2	2.54	0	1	0	0	0	0	1	0	1	0	2.5	2	2.5	1
25	1178	65	2	1	2	1	3	2	3	3	3	3	4	3	1	1	3	5	4	4	4	5	5	6	5	5	6	6	3	3	3	3	4.58	4.2	2.54	1	0	1	1	0	0	1	1	0	0	1.5	2.75	3	1.66667
25	1179	65	2	2	2	2	2	2	3	3	2	2	3	2	1	1	3	6	6	6	6	6	5	5	6	6	6	6	3	3	2	2	4.58	4.2	2.54	1	0	0	1	1	0	0	1	1	0	2	2.25	2.33333	1.66667
25	1180	65	2	2	2	3	1	2	3	3	2	3	3	2	1	1	2	4	4	3	3	3	3	3	2	2	2	3	1	1	1	1	4.58	4.2	2.54	0	1	1	0	0	1	0	1	1	0	2.25	2	2.5	1.33333
25	1181	65	2	2	2	3	1	2	3	3	2	3	3	2	1	1	2	4	4	3	3	3	3	3	2	2	2	3	1	1	1	1	4.58	4.2	2.54	1	1	1	1	0	0	0	1	0	0	2.25	2	2.5	1.33333
25	1182	65	2	2	2	2	2	3	2	2	3	2	4	3	1	1	2	6	6	6	7	7	5	5	4	5	5	4	3	3	3	3	4.58	4.2	2.54	0	1	0	1	0	0	1	0	1	1	2	2.25	2.83333	1.33333
25	1183	65	2	2	1	3	2	2	2	2	2	3	2	2	2	2	4	4	4	5	4	3	3	3	3	4	4	3	2	2	2	2	4.58	4.2	2.54	0	1	0	0	0	0	0	1	0	0	2	2.25	2.16667	2.66667
25	1184	65	2	1	2	1	3	2	3	3	3	3	4	3	1	1	3	5	4	4	4	5	5	6	5	5	6	6	3	3	3	3	4.58	4.2	2.54	1	1	1	0	0	0	0	1	0	0	1.5	2.75	3	1.66667
25	1185	65	3	3	3	3	1	1	1	4	5	3	5	5	1	3	6	4	4	5	6	5	4	3	5	4	5	6	4	4	4	4	4.58	4.2	2.54	1	1	0	0	0	0	0	1	0	0	3	1.25	4.33333	3.33333
25	1186	65	2	2	2	1	1	1	1	3	3	3	2	4	1	1	1	4	4	4	4	4	4	4	5	4	5	5	3	3	3	3	4.58	4.2	2.54	1	0	0	1	0	0	1	1	1	0	1.75	1	2.83333	1
25	1187	65	2	2	3	3	3	3	3	2	3	2	3	3	2	2	4	5	5	6	5	5	4	4	5	4	4	5	1	1	3	3	4.58	4.2	2.54	0	0	1	1	0	0	1	0	1	0	2.5	3	2.5	2.66667
25	1188	65	1	1	1	1	1	1	1	4	1	3	3	1	1	1	2	4	4	4	5	5	4	4	4	5	5	4	2	2	2	2	4.58	4.2	2.54	1	1	1	0	0	0	1	1	1	0	1	1.25	2.66667	1.33333
25	1189	65	2	2	1	2	1	1	2	2	2	1	3	2	1	2	2	5	5	6	4	4	5	5	5	6	5	4	3	3	3	3	4.58	4.2	2.54	0	0	0	0	0	0	1	1	0	0	1.75	1.5	2	1.66667
25	1190	65	2	3	3	3	3	3	3	2	2	3	3	2	1	1	2	4	4	5	4	4	3	3	3	4	3	3	2	2	4	4	4.58	4.2	2.54	1	0	1	1	0	0	0	1	0	0	2.75	2.75	2.33333	1.33333
25	1191	65	2	2	2	3	2	3	3	2	2	3	2	3	2	2	4	5	4	5	4	4	4	4	4	3	3	3	2	1	3	3	4.58	4.2	2.54	0	0	1	1	0	0	0	1	0	0	2.25	2.5	2.5	2.66667
25	1192	65	2	2	2	2	2	2	2	2	3	2	2	1	2	2	3	4	4	4	4	4	3	3	3	2	2	2	1	2	2	2	4.58	4.2	2.54	1	1	1	1	0	0	0	1	1	1	2	2	2.16667	2.33333
25	1193	65	4	3	3	4	3	2	2	2	2	4	5	4	2	2	4	4	4	5	4	4	4	4	3	3	3	2	1	1	1	1	4.58	4.2	2.54	1	0	1	1	0	0	0	1	1	1	3.5	2.25	3.33333	2.66667
25	1194	65	3	4	3	2	3	4	3	2	3	5	5	4	2	3	4	4	4	4	5	5	5	5	4	4	3	3	3	3	3	3	4.58	4.2	2.54	0	1	1	0	0	0	0	1	0	0	3	3	3.83333	3
25	1195	65	2	2	2	2	2	2	2	2	3	2	2	1	2	2	3	4	4	4	4	4	3	3	3	2	2	2	1	2	2	2	4.58	4.2	2.54	0	1	0	1	1	0	1	0	0	0	2	2	2.16667	2.33333
25	1196	65	3	4	3	3	2	2	2	3	4	4	4	5	1	1	2	5	5	5	4	4	4	4	5	4	5	5	3	3	3	3	4.58	4.2	2.54	1	0	1	1	0	0	0	1	1	1	3.25	2.25	3.83333	1.33333
25	1197	65	2	2	2	2	2	2	3	3	2	2	3	2	1	1	3	6	6	6	6	6	5	5	6	6	6	6	3	3	2	2	4.58	4.2	2.54	1	0	1	0	0	0	0	1	1	0	2	2.25	2.33333	1.66667
25	1198	65	2	2	3	3	2	2	3	2	2	3	3	2	2	2	4	4	4	5	5	4	4	4	5	5	5	4	3	3	2	2	4.58	4.2	2.54	1	0	0	1	0	0	0	1	1	0	2.5	2.5	2.33333	2.66667
25	1199	65	2	2	1	3	2	2	2	2	2	3	2	2	2	2	4	4	4	5	4	3	3	3	3	4	4	3	2	2	2	2	4.58	4.2	2.54	0	0	1	1	0	0	0	1	0	0	2	2.25	2.16667	2.66667
25	1200	66	2	2	2	3	2	3	3	2	2	3	2	3	2	2	4	5	4	5	4	4	4	4	4	3	3	3	2	1	3	3	4.86	4.94	2.7	1	0	1	1	1	0	1	1	1	1	2.25	2.5	2.5	2.66667
25	1201	66	1	1	1	2	1	1	2	2	2	3	3	4	2	2	4	5	5	6	4	5	5	4	3	5	5	3	2	2	2	1	4.86	4.94	2.7	1	0	1	1	0	0	1	1	1	0	1.25	1.5	2.83333	2.66667
25	1202	66	2	2	1	1	1	1	1	2	2	1	2	2	1	1	2	4	4	3	4	5	4	3	4	5	4	3	3	2	3	4	4.86	4.94	2.7	0	1	0	0	0	0	1	1	1	0	1.5	1.25	1.83333	1.33333
25	1203	66	1	2	1	1	2	2	1	3	3	3	3	4	1	1	1	5	5	4	5	6	5	6	5	5	4	5	3	3	3	3	4.86	4.94	2.7	1	1	0	0	0	0	1	0	1	1	1.25	1.75	3	1
25	1204	66	2	2	3	3	2	2	3	2	2	3	3	2	2	2	4	4	4	5	5	4	4	4	5	5	5	4	3	3	2	2	4.86	4.94	2.7	1	0	1	1	0	0	1	1	1	0	2.5	2.5	2.33333	2.66667
25	1205	66	1	1	1	1	1	1	1	1	1	1	1	1	1	1	2	3	3	3	3	3	3	3	3	3	3	3	3	3	3	3	4.86	4.94	2.7	1	0	0	1	0	0	1	1	1	1	1	1	1	1.33333
25	1206	66	1	1	1	1	1	1	1	1	1	1	1	1	1	1	1	5	5	5	5	5	5	5	5	5	5	5	3	3	3	3	4.86	4.94	2.7	0	0	0	1	0	0	1	1	0	0	1	1	1	1
25	1207	66	1	1	1	1	1	1	1	1	1	1	1	1	1	1	2	4	4	4	4	4	4	4	4	4	4	4	1	1	1	1	4.86	4.94	2.7	1	0	0	0	0	0	1	1	1	0	1	1	1	1.33333
25	1208	66	2	2	2	2	2	2	1	1	1	2	2	1	1	1	2	4	4	4	4	4	5	5	5	4	4	4	2	2	2	2	4.86	4.94	2.7	1	1	1	0	0	0	1	0	1	0	2	1.75	1.33333	1.33333
25	1209	66	3	3	3	3	1	1	1	4	5	3	5	5	1	3	6	4	4	5	6	5	4	3	5	4	5	6	4	4	4	4	4.86	4.94	2.7	1	0	1	1	0	0	1	0	1	1	3	1.25	4.33333	3.33333
25	1210	66	1	1	1	1	1	1	1	2	1	1	1	1	1	1	2	5	5	5	5	5	6	6	6	6	6	6	2	2	2	2	4.86	4.94	2.7	1	0	1	1	1	0	1	1	0	1	1	1	1.16667	1.33333
25	1211	66	1	1	1	1	1	1	1	1	1	1	1	1	1	1	1	6	6	6	6	6	7	6	6	6	6	6	3	3	3	3	4.86	4.94	2.7	1	0	1	1	0	0	1	1	1	0	1	1	1	1
25	1212	66	1	1	1	1	1	1	1	1	2	1	1	1	1	1	1	4	4	4	4	4	4	4	4	4	4	4	1	4	4	4	4.86	4.94	2.7	0	1	0	0	0	0	1	1	0	0	1	1	1.33333	1
25	1213	66	1	1	1	1	1	1	2	2	2	2	2	3	1	1	2	5	7	7	5	1	5	5	5	5	5	5	1	1	3	1	4.86	4.94	2.7	1	1	0	0	0	0	1	1	1	0	1	1.25	2.16667	1.33333
25	1214	66	1	1	1	2	1	1	1	1	1	1	1	1	1	1	2	6	6	6	6	6	6	6	6	6	6	6	3	3	3	3	4.86	4.94	2.7	0	0	0	0	1	0	1	1	1	1	1.25	1	1	1.33333
25	1215	66	1	1	1	2	1	1	1	1	1	1	1	1	1	1	3	5	5	5	5	5	5	5	5	5	5	5	3	3	3	3	4.86	4.94	2.7	1	0	0	1	1	0	1	1	1	1	1.25	1	1	1.66667
25	1216	66	1	1	1	1	1	1	1	1	1	1	2	1	1	1	1	5	5	5	5	5	5	5	5	5	5	5	5	5	5	5	4.86	4.94	2.7	1	0	0	1	1	0	1	1	0	0	1	1	1.16667	1
25	1217	66	1	1	1	1	1	1	1	2	1	2	2	1	1	1	2	6	6	6	6	6	6	6	6	6	6	6	2	2	2	1	4.86	4.94	2.7	0	0	0	1	1	0	1	1	1	0	1	1	1.66667	1.33333
25	1218	66	1	1	1	1	1	1	1	3	1	1	1	1	1	1	1	6	6	6	6	6	5	5	5	5	6	6	2	2	2	1	4.86	4.94	2.7	1	0	0	0	0	0	1	1	0	0	1	1	1.33333	1
25	1219	66	1	1	1	1	1	1	1	2	1	1	2	1	1	1	2	6	6	6	6	6	6	6	6	6	6	6	4	4	4	4	4.86	4.94	2.7	0	1	0	1	0	0	1	1	1	0	1	1	1.33333	1.33333
25	1220	66	1	1	1	1	1	1	1	1	1	1	1	1	1	1	2	6	6	6	6	6	7	7	7	7	7	7	4	4	4	4	4.86	4.94	2.7	1	0	1	1	1	0	1	1	1	0	1	1	1.16667	1.33333
25	1221	66	1	1	1	1	1	1	2	1	1	1	1	1	1	1	2	5	5	5	5	5	6	6	6	6	6	6	4	4	4	4	4.86	4.94	2.7	1	0	1	0	0	0	1	1	0	0	1	1.5	1	1.33333
25	1222	66	1	1	1	1	1	1	1	2	1	1	1	1	1	1	2	6	6	5	6	6	6	6	6	6	6	6	3	3	3	2	4.86	4.94	2.7	1	0	0	1	1	0	1	1	1	0	1	1	1.16667	1.33333
25	1223	66	1	1	1	1	1	1	1	1	1	1	1	1	1	1	1	4	4	4	4	4	5	5	5	5	5	5	2	2	2	2	4.86	4.94	2.7	1	1	1	1	0	0	1	1	0	1	1	1	1	1
25	1224	66	1	1	1	3	1	1	2	1	2	1	1	1	1	1	1	3	3	3	3	3	3	3	3	3	3	3	1	1	1	1	4.86	4.94	2.7	1	0	1	1	0	0	1	1	1	0	1.5	1.25	1.16667	1
26	1225	67	3	2	2	3	2	2	3	2	2	2	3	2	2	2	4	4	4	5	4	4	4	4	3	3	3	3	2	2	4	4	4.77	4.19	2.43	1	0	1	0	0	0	0	1	1	0	2.5	2.25	2.33333	2.66667
26	1226	67	1	1	1	1	1	1	1	2	1	2	2	1	1	1	2	6	6	6	6	6	6	6	6	6	6	6	2	2	2	1	4.77	4.19	2.43	0	1	0	0	1	0	0	1	1	0	1	1	1.66667	1.33333
26	1227	67	1	1	1	1	1	1	1	3	1	1	1	1	1	1	1	6	6	6	6	6	5	5	5	5	6	6	2	2	2	1	4.77	4.19	2.43	1	0	1	0	1	0	0	1	1	1	1	1	1.33333	1
26	1228	67	2	3	2	2	3	2	2	2	2	2	3	2	2	2	5	5	4	5	4	5	5	5	4	4	5	5	3	3	1	1	4.77	4.19	2.43	0	1	1	0	0	1	0	1	1	0	2.25	2.5	2.16667	3
26	1229	67	2	2	2	3	2	3	3	3	2	3	3	2	1	1	3	5	5	5	5	4	4	4	5	4	4	4	1	1	3	3	4.77	4.19	2.43	1	1	0	1	0	0	0	1	1	0	2.25	2.5	2.5	1.66667
26	1230	67	2	2	3	3	3	3	3	2	3	2	3	3	2	2	4	5	5	6	5	5	4	4	5	4	4	5	1	1	3	3	4.77	4.19	2.43	1	0	0	1	0	0	0	1	1	1	2.5	3	2.5	2.66667
26	1231	67	3	3	3	3	2	3	3	2	3	2	3	3	2	2	3	4	4	4	4	4	5	5	5	5	5	5	3	3	3	3	4.77	4.19	2.43	0	0	1	1	0	0	0	1	1	1	3	2.5	2.5	2.33333
26	1232	67	2	2	2	3	1	2	3	3	2	3	3	2	1	1	2	4	4	3	3	3	3	3	2	2	2	3	1	1	1	1	4.77	4.19	2.43	1	1	1	0	0	1	0	0	0	1	2.25	2	2.5	1.33333
26	1233	67	2	2	2	2	2	2	2	2	3	2	2	1	2	2	3	4	4	4	4	4	3	3	3	2	2	2	1	2	2	2	4.77	4.19	2.43	1	0	0	1	0	0	0	1	1	0	2	2	2.16667	2.33333
26	1234	67	2	2	3	3	3	3	3	2	3	2	3	3	2	2	4	5	5	6	5	5	4	4	5	4	4	5	1	1	3	3	4.77	4.19	2.43	0	1	0	1	0	0	0	0	1	1	2.5	3	2.5	2.66667
26	1235	67	2	3	3	3	3	3	3	2	2	3	3	2	1	1	2	4	4	5	4	4	3	3	3	4	3	3	2	2	4	4	4.77	4.19	2.43	0	0	1	1	1	0	0	1	1	0	2.75	2.75	2.33333	1.33333
26	1236	67	2	3	3	4	2	3	3	2	3	2	3	2	2	2	4	5	6	6	5	5	4	4	5	5	5	5	1	2	2	2	4.77	4.19	2.43	1	0	1	1	1	0	0	1	1	0	3	2.5	2.33333	2.66667
26	1237	67	1	2	1	1	2	2	1	3	3	3	3	4	1	1	1	5	5	4	5	6	5	6	5	5	4	5	3	3	3	3	4.77	4.19	2.43	0	0	1	0	0	0	0	1	1	1	1.25	1.75	3	1
26	1238	67	2	2	2	3	2	3	3	2	2	3	2	3	2	2	4	5	4	5	4	4	4	4	4	3	3	3	2	1	3	3	4.77	4.19	2.43	0	0	1	1	0	0	0	1	1	1	2.25	2.5	2.5	2.66667
26	1239	67	2	2	2	2	3	3	4	2	3	3	2	2	2	2	4	5	5	6	5	5	5	5	4	4	4	4	1	2	2	2	4.77	4.19	2.43	1	1	0	0	1	0	0	1	1	0	2	3	2.33333	2.66667
26	1240	67	2	2	2	3	2	2	2	3	2	2	2	3	2	2	4	5	5	6	6	5	5	4	4	4	4	4	1	1	2	2	4.77	4.19	2.43	1	0	0	1	0	0	0	1	1	1	2.25	2.25	2.33333	2.66667
26	1241	67	2	2	1	3	2	2	2	2	2	3	2	2	2	2	4	4	4	5	4	3	3	3	3	4	4	3	2	2	2	2	4.77	4.19	2.43	0	1	1	0	0	0	0	1	1	1	2	2.25	2.16667	2.66667
26	1242	67	2	2	1	1	1	1	1	2	2	1	2	2	1	1	2	4	4	3	4	5	4	3	4	5	4	3	3	2	3	4	4.77	4.19	2.43	1	1	1	0	0	0	0	1	1	0	1.5	1.25	1.83333	1.33333
26	1243	67	1	2	1	1	2	2	1	3	3	3	3	4	1	1	1	5	5	4	5	6	5	6	5	5	4	5	3	3	3	3	4.77	4.19	2.43	1	0	1	1	0	0	0	1	1	0	1.25	1.75	3	1
26	1244	67	1	2	1	2	2	2	1	3	3	2	2	3	1	1	1	6	6	5	6	7	7	6	6	7	6	6	5	5	5	5	4.77	4.19	2.43	1	1	1	1	0	0	0	1	1	1	1.5	2	2.66667	1
26	1245	67	2	3	2	3	2	3	2	2	2	3	3	3	1	1	1	5	4	4	5	6	6	5	5	6	6	5	5	5	6	5	4.77	4.19	2.43	1	0	0	0	1	0	0	1	0	0	2.5	2	2.5	1
26	1246	67	3	4	3	2	3	4	3	2	3	5	5	4	2	3	4	4	4	4	5	5	5	5	4	4	3	3	3	3	3	3	4.77	4.19	2.43	0	0	1	1	0	0	0	1	1	1	3	3	3.83333	3
26	1247	67	2	2	1	2	2	2	3	3	2	4	5	3	1	1	2	5	5	6	6	6	4	4	4	3	3	3	2	2	2	2	4.77	4.19	2.43	1	1	1	0	0	0	0	1	1	0	1.75	2.5	3.33333	1.33333
26	1248	67	2	2	2	2	2	2	2	3	4	4	4	3	1	1	2	4	4	4	5	5	4	3	3	3	3	4	2	2	2	2	4.77	4.19	2.43	0	1	1	0	0	0	0	1	1	1	2	2	3.66667	1.33333
26	1249	67	1	1	1	2	1	1	2	3	2	3	2	2	1	1	2	4	4	4	4	4	3	3	3	3	3	3	2	2	2	2	4.77	4.19	2.43	1	1	1	1	0	0	0	1	1	1	1.25	1.75	2.33333	1.33333
26	1250	68	1	1	1	2	1	1	1	1	1	1	1	1	1	2	2	4	4	4	4	4	5	5	5	5	5	5	1	1	1	1	4.74	4.84	2.42	1	1	0	0	0	0	1	1	1	1	1.25	1	1.16667	1.66667
26	1251	68	1	1	1	1	1	1	1	2	1	1	1	1	1	1	2	4	4	4	4	4	5	5	5	5	5	5	2	2	2	1	4.74	4.84	2.42	1	0	0	0	0	0	1	1	1	0	1	1	1.16667	1.33333
26	1252	68	1	1	1	1	1	1	1	2	1	1	1	1	1	1	2	6	6	5	6	6	6	6	6	6	6	6	3	3	3	2	4.74	4.84	2.42	1	0	0	0	1	0	1	1	1	1	1	1	1.16667	1.33333
26	1253	68	1	1	3	2	3	2	2	2	2	2	1	1	1	1	3	4	4	5	5	5	4	3	3	3	4	4	2	2	2	2	4.74	4.84	2.42	1	1	0	0	0	0	1	1	1	1	1.75	2.25	1.5	1.66667
26	1254	68	2	3	3	3	3	3	3	2	2	3	3	2	1	1	2	4	4	5	4	4	3	3	3	4	3	3	2	2	4	4	4.74	4.84	2.42	1	1	1	0	0	0	1	1	1	0	2.75	2.75	2.33333	1.33333
26	1255	68	2	2	2	2	2	2	3	3	2	2	3	2	1	1	3	6	6	6	6	6	5	5	6	6	6	6	3	3	2	2	4.74	4.84	2.42	1	0	1	0	0	0	1	1	1	0	2	2.25	2.33333	1.66667
26	1256	68	2	2	1	1	2	1	1	1	1	1	2	1	1	1	2	5	5	5	4	5	5	4	4	5	6	5	3	3	3	3	4.74	4.84	2.42	0	0	1	0	0	0	1	1	0	1	1.5	1.5	1.33333	1.33333
26	1257	68	1	1	1	1	1	1	1	1	1	1	1	1	1	1	2	4	4	4	4	4	4	4	4	4	4	4	1	1	1	1	4.74	4.84	2.42	1	0	0	0	0	0	1	1	1	0	1	1	1	1.33333
26	1258	68	1	1	1	2	1	1	1	1	1	1	1	1	1	1	2	4	4	4	4	4	6	6	6	6	6	6	2	2	2	2	4.74	4.84	2.42	0	0	1	0	0	0	1	1	1	0	1.25	1	1.16667	1.33333
26	1259	68	1	1	1	1	1	1	1	2	1	1	1	1	1	1	1	4	4	4	4	4	6	6	6	6	6	6	2	2	2	2	4.74	4.84	2.42	0	1	0	0	0	0	1	1	0	0	1	1	1.16667	1
26	1260	68	1	1	3	2	3	2	2	2	2	2	1	1	1	1	3	4	4	5	5	5	4	3	3	3	4	4	2	2	2	2	4.74	4.84	2.42	1	0	1	1	0	0	1	1	1	0	1.75	2.25	1.5	1.66667
26	1261	68	2	2	3	3	2	2	3	2	2	3	3	2	2	2	4	4	4	5	5	4	4	4	5	5	5	4	3	3	2	2	4.74	4.84	2.42	1	0	1	1	0	0	1	1	1	0	2.5	2.5	2.33333	2.66667
26	1262	68	3	3	3	3	2	3	3	2	3	2	3	3	2	2	3	4	4	4	4	4	5	5	5	5	5	5	3	3	3	3	4.74	4.84	2.42	1	1	1	0	0	0	1	0	0	0	3	2.5	2.5	2.33333
26	1263	68	1	1	1	1	1	1	1	1	1	1	1	1	1	1	2	6	6	7	7	6	6	6	6	6	6	6	2	2	2	1	4.74	4.84	2.42	1	1	1	1	0	0	1	1	1	1	1	1	1	1.33333
26	1264	68	2	3	2	3	1	1	2	2	2	1	3	2	1	1	2	4	5	4	4	5	4	3	3	4	5	4	1	1	1	1	4.74	4.84	2.42	0	0	0	1	0	0	1	1	1	1	2.5	1.5	2	1.33333
26	1265	68	1	1	1	1	1	1	1	2	2	2	1	1	1	1	1	5	5	5	5	5	6	6	6	6	6	6	3	3	3	3	4.74	4.84	2.42	0	0	1	0	0	0	1	1	0	0	1	1	1.5	1
26	1266	68	1	2	1	2	1	1	1	1	1	1	1	1	1	1	3	5	5	5	5	5	6	6	6	6	6	6	3	3	3	3	4.74	4.84	2.42	1	0	0	0	1	0	1	1	1	1	1.5	1	1	1.66667
26	1267	68	1	2	1	2	2	2	1	3	3	2	2	3	1	1	1	6	6	5	6	7	7	6	6	7	6	6	5	5	5	5	4.74	4.84	2.42	0	0	0	0	0	0	1	1	1	0	1.5	2	2.66667	1
26	1268	68	2	2	3	3	2	2	2	2	2	3	3	2	1	3	3	5	5	5	5	5	5	5	5	4	4	4	3	3	3	3	4.74	4.84	2.42	1	1	1	1	0	0	1	1	1	1	2.5	2.25	2.33333	2.33333
26	1269	68	3	3	3	3	2	3	3	2	3	2	3	3	2	2	3	4	4	4	4	4	5	5	5	5	5	5	3	3	3	3	4.74	4.84	2.42	0	0	1	1	0	0	1	1	1	1	3	2.5	2.5	2.33333
26	1270	68	2	3	3	3	3	3	3	2	2	3	3	2	1	1	2	4	4	5	4	4	3	3	3	4	3	3	2	2	4	4	4.74	4.84	2.42	0	0	1	1	0	0	1	1	1	0	2.75	2.75	2.33333	1.33333
26	1271	68	2	2	2	2	1	2	2	1	1	1	2	2	1	1	1	5	5	5	5	5	6	6	6	6	6	5	4	4	4	4	4.74	4.84	2.42	1	1	0	0	1	0	1	1	0	0	2	1.75	1.33333	1
26	1272	68	2	2	2	2	3	3	4	2	3	3	1	1	1	1	1	5	5	4	4	4	4	4	4	3	4	3	2	2	2	2	4.74	4.84	2.42	1	1	1	0	0	0	1	1	0	1	2	3.25	2.16667	1
26	1273	68	2	2	2	2	3	3	4	2	3	3	2	2	2	2	4	5	5	6	5	5	5	5	4	4	4	4	1	2	2	2	4.74	4.84	2.42	1	0	0	0	1	0	1	1	0	0	2	3	2.33333	2.66667
26	1274	68	2	2	2	3	2	2	2	3	2	2	2	3	2	2	4	5	5	6	6	5	5	4	4	4	4	4	1	1	2	2	4.74	4.84	2.42	1	1	1	0	0	0	1	1	1	1	2.25	2.25	2.33333	2.66667
27	1275	69	3	4	3	2	3	4	3	2	3	5	5	4	2	3	4	4	4	4	5	5	5	5	4	4	3	3	3	3	3	3	4.78	4.43	2.96	0	0	1	1	0	0	1	1	1	1	3	3	3.83333	3
27	1276	69	2	2	1	2	2	2	3	3	2	4	5	3	1	1	2	5	5	6	6	6	4	4	4	3	3	3	2	2	2	2	4.78	4.43	2.96	1	1	1	0	0	0	1	1	1	0	1.75	2.5	3.33333	1.33333
27	1277	69	2	2	2	2	2	2	2	3	4	4	4	3	1	1	2	4	4	4	5	5	4	3	3	3	3	4	2	2	2	2	4.78	4.43	2.96	0	1	1	0	0	0	1	1	1	1	2	2	3.66667	1.33333
27	1278	69	1	1	1	2	1	1	2	3	2	3	2	2	1	1	2	4	4	4	4	4	3	3	3	3	3	3	2	2	2	2	4.78	4.43	2.96	1	1	1	1	0	0	1	1	1	1	1.25	1.75	2.33333	1.33333
27	1279	69	2	3	2	3	1	1	2	2	2	1	3	2	1	1	2	4	5	4	4	5	4	3	3	4	5	4	1	1	1	1	4.78	4.43	2.96	0	0	0	1	0	0	1	1	1	1	2.5	1.5	2	1.33333
27	1280	69	1	1	3	2	3	2	2	2	2	2	1	1	1	1	3	4	4	5	5	5	4	3	3	3	4	4	2	2	2	2	4.78	4.43	2.96	1	0	1	1	0	0	1	1	1	0	1.75	2.25	1.5	1.66667
27	1281	69	2	2	3	3	2	2	2	2	2	3	3	2	1	3	3	5	5	5	5	5	5	5	5	4	4	4	3	3	3	3	4.78	4.43	2.96	1	1	1	1	0	0	1	1	1	1	2.5	2.25	2.33333	2.33333
27	1282	69	2	3	3	3	3	3	3	2	2	3	3	2	1	1	2	4	4	5	4	4	3	3	3	4	3	3	2	2	4	4	4.78	4.43	2.96	1	1	1	0	0	0	1	1	1	0	2.75	2.75	2.33333	1.33333
27	1283	69	2	2	3	3	2	2	3	2	2	3	3	2	2	2	4	4	4	5	5	4	4	4	5	5	5	4	3	3	2	2	4.78	4.43	2.96	1	0	1	1	0	0	1	1	1	0	2.5	2.5	2.33333	2.66667
27	1284	69	3	3	3	3	2	3	3	2	3	2	3	3	2	2	3	4	4	4	4	4	5	5	5	5	5	5	3	3	3	3	4.78	4.43	2.96	0	0	1	1	0	0	1	1	1	1	3	2.5	2.5	2.33333
27	1285	69	2	3	3	3	3	3	3	2	2	3	3	2	1	1	2	4	4	5	4	4	3	3	3	4	3	3	2	2	4	4	4.78	4.43	2.96	0	0	1	1	0	0	1	1	1	0	2.75	2.75	2.33333	1.33333
27	1286	69	2	2	2	2	2	2	3	3	2	2	3	2	1	1	3	6	6	6	6	6	5	5	6	6	6	6	3	3	2	2	4.78	4.43	2.96	1	0	1	0	0	0	1	1	1	0	2	2.25	2.33333	1.66667
27	1287	69	3	4	3	3	2	2	2	3	4	4	4	5	1	1	2	5	5	5	4	4	4	4	5	4	5	5	3	3	3	3	4.78	4.43	2.96	1	0	0	1	0	0	1	1	1	1	3.25	2.25	3.83333	1.33333
27	1288	69	2	4	4	4	2	2	2	3	4	4	5	4	1	1	3	6	6	5	5	5	4	4	5	4	3	3	2	2	2	2	4.78	4.43	2.96	1	0	1	1	0	0	1	1	1	0	3.5	2	3.83333	1.66667
27	1289	69	3	2	1	2	3	2	2	3	4	3	2	2	1	1	2	6	6	6	6	5	5	5	4	6	5	5	3	3	3	3	4.78	4.43	2.96	1	0	0	0	1	0	1	1	1	0	2	2.25	2.83333	1.33333
27	1290	69	2	2	2	2	3	3	4	2	3	3	1	1	1	1	1	5	5	4	4	4	4	4	4	3	4	3	2	2	2	2	4.78	4.43	2.96	1	0	1	1	1	0	1	1	0	1	2	3.25	2.16667	1
27	1291	69	2	2	2	2	1	2	2	1	1	1	2	2	1	1	1	5	5	5	5	5	6	6	6	6	6	5	4	4	4	4	4.78	4.43	2.96	0	0	0	1	1	0	1	1	0	0	2	1.75	1.33333	1
27	1292	69	2	2	1	1	2	1	1	1	1	1	2	1	1	1	2	5	5	5	4	5	5	4	4	5	6	5	3	3	3	3	4.78	4.43	2.96	1	1	0	0	0	0	1	1	0	1	1.5	1.5	1.33333	1.33333
27	1293	69	2	3	2	2	2	2	3	3	2	4	5	4	1	1	2	5	5	6	6	6	6	6	7	7	7	7	4	4	4	4	4.78	4.43	2.96	1	0	0	1	0	0	1	1	0	1	2.25	2.25	3.5	1.33333
27	1294	69	2	3	1	2	2	2	2	2	2	2	3	3	1	1	2	5	5	4	5	6	5	5	6	5	4	6	5	6	6	6	4.78	4.43	2.96	0	1	1	0	0	0	1	0	1	0	2	1.75	2.16667	1.33333
27	1295	69	2	2	1	3	2	2	2	2	2	3	2	2	2	2	4	4	4	5	4	3	3	3	3	4	4	3	2	2	2	2	4.78	4.43	2.96	0	1	1	0	0	0	1	1	1	1	2	2.25	2.16667	2.66667
27	1296	69	2	2	1	1	1	1	1	2	2	1	2	2	1	1	2	4	4	3	4	5	4	3	4	5	4	3	3	2	3	4	4.78	4.43	2.96	1	1	1	0	0	0	1	1	1	0	1.5	1.25	1.83333	1.33333
27	1297	69	1	2	1	1	2	2	1	3	3	3	3	4	1	1	1	5	5	4	5	6	5	6	5	5	4	5	3	3	3	3	4.78	4.43	2.96	1	0	1	1	0	0	1	1	1	0	1.25	1.75	3	1
27	1298	69	1	2	1	2	2	2	1	3	3	2	2	3	1	1	1	6	6	5	6	7	7	6	6	7	6	6	5	5	5	5	4.78	4.43	2.96	1	1	1	1	0	0	1	1	1	1	1.5	2	2.66667	1
27	1299	69	2	3	2	3	2	3	2	2	2	3	3	3	1	1	1	5	4	4	5	6	6	5	5	6	6	5	5	5	6	5	4.78	4.43	2.96	1	0	0	0	1	0	1	1	0	0	2.5	2	2.5	1
27	1300	70	2	2	2	2	1	2	2	1	1	1	2	2	1	1	1	5	5	5	5	5	6	6	6	6	6	5	4	4	4	4	4.78	4.29	2.21	1	1	0	0	1	0	1	1	0	0	2	1.75	1.33333	1
27	1301	70	2	2	1	1	2	1	1	1	1	1	2	1	1	1	2	5	5	5	4	5	5	4	4	5	6	5	3	3	3	3	4.78	4.29	2.21	0	0	1	0	0	0	1	1	0	1	1.5	1.5	1.33333	1.33333
27	1302	70	3	3	3	3	2	3	3	2	3	2	3	3	2	2	3	4	4	4	4	4	5	5	5	5	5	5	3	3	3	3	4.78	4.29	2.21	1	1	1	0	0	0	1	0	0	0	3	2.5	2.5	2.33333
27	1303	70	2	2	2	2	3	3	4	2	3	3	1	1	1	1	1	5	5	4	4	4	4	4	4	3	4	3	2	2	2	2	4.78	4.29	2.21	1	1	1	0	0	0	1	1	0	1	2	3.25	2.16667	1
27	1304	70	1	1	1	1	1	1	1	1	1	1	1	1	1	1	2	4	4	4	4	4	4	4	4	4	4	4	1	1	1	1	4.78	4.29	2.21	1	0	0	0	0	0	1	1	1	0	1	1	1	1.33333
27	1305	70	2	2	1	3	1	2	2	1	1	2	3	2	1	1	2	6	6	4	5	6	5	5	4	5	6	5	3	3	3	4	4.78	4.29	2.21	0	1	0	0	0	0	1	1	1	0	2	1.75	2	1.33333
27	1306	70	2	2	2	2	3	3	4	2	3	3	2	2	2	2	4	5	5	6	5	5	5	5	4	4	4	4	1	2	2	2	4.78	4.29	2.21	1	0	0	0	1	0	1	1	0	0	2	3	2.33333	2.66667
27	1307	70	2	2	2	3	2	2	2	3	2	2	2	3	2	2	4	5	5	6	6	5	5	4	4	4	4	4	1	1	2	2	4.78	4.29	2.21	1	1	1	0	0	0	1	1	1	1	2.25	2.25	2.33333	2.66667
27	1308	70	3	2	2	3	2	2	3	2	2	2	3	2	2	2	4	4	4	5	4	4	4	4	3	3	3	3	2	2	4	4	4.78	4.29	2.21	1	0	1	0	0	0	1	1	1	0	2.5	2.25	2.33333	2.66667
27	1309	70	1	1	1	1	1	1	1	2	1	2	2	1	1	1	2	6	6	6	6	6	6	6	6	6	6	6	2	2	2	1	4.78	4.29	2.21	0	1	0	0	1	0	1	1	1	0	1	1	1.66667	1.33333
27	1310	70	1	1	1	1	1	1	1	3	1	1	1	1	1	1	1	6	6	6	6	6	5	5	5	5	6	6	2	2	2	1	4.78	4.29	2.21	1	0	1	0	1	0	1	1	1	1	1	1	1.33333	1
27	1311	70	2	3	2	2	3	2	2	2	2	2	3	2	2	2	5	5	4	5	4	5	5	5	4	4	5	5	3	3	1	1	4.78	4.29	2.21	0	1	1	0	0	1	1	1	1	0	2.25	2.5	2.16667	3
27	1312	70	2	2	2	3	2	3	3	3	2	3	3	2	1	1	3	5	5	5	5	4	4	4	5	4	4	4	1	1	3	3	4.78	4.29	2.21	1	1	0	1	0	0	1	1	1	0	2.25	2.5	2.5	1.66667
27	1313	70	2	2	3	3	3	3	3	2	3	2	3	3	2	2	4	5	5	6	5	5	4	4	5	4	4	5	1	1	3	3	4.78	4.29	2.21	1	0	0	1	0	0	1	1	1	1	2.5	3	2.5	2.66667
27	1314	70	3	3	3	3	2	3	3	2	3	2	3	3	2	2	3	4	4	4	4	4	5	5	5	5	5	5	3	3	3	3	4.78	4.29	2.21	0	0	1	1	0	0	1	1	1	1	3	2.5	2.5	2.33333
27	1315	70	2	2	2	3	1	2	3	3	2	3	3	2	1	1	2	4	4	3	3	3	3	3	2	2	2	3	1	1	1	1	4.78	4.29	2.21	1	1	1	0	0	1	1	0	0	1	2.25	2	2.5	1.33333
27	1316	70	2	2	2	2	2	2	2	2	3	2	2	1	2	2	3	4	4	4	4	4	3	3	3	2	2	2	1	2	2	2	4.78	4.29	2.21	1	0	0	1	0	0	1	1	1	0	2	2	2.16667	2.33333
27	1317	70	2	2	3	3	3	3	3	2	3	2	3	3	2	2	4	5	5	6	5	5	4	4	5	4	4	5	1	1	3	3	4.78	4.29	2.21	0	1	0	1	0	0	1	0	1	1	2.5	3	2.5	2.66667
27	1318	70	2	3	3	3	3	3	3	2	2	3	3	2	1	1	2	4	4	5	4	4	3	3	3	4	3	3	2	2	4	4	4.78	4.29	2.21	0	0	1	1	1	0	1	1	1	0	2.75	2.75	2.33333	1.33333
27	1319	70	2	3	3	4	2	3	3	2	3	2	3	2	2	2	4	5	6	6	5	5	4	4	5	5	5	5	1	2	2	2	4.78	4.29	2.21	1	0	1	1	1	0	1	1	1	0	3	2.5	2.33333	2.66667
27	1320	70	1	2	1	1	2	2	1	3	3	3	3	4	1	1	1	5	5	4	5	6	5	6	5	5	4	5	3	3	3	3	4.78	4.29	2.21	0	0	1	0	0	0	1	1	1	1	1.25	1.75	3	1
27	1321	70	2	2	2	3	2	3	3	2	2	3	2	3	2	2	4	5	4	5	4	4	4	4	4	3	3	3	2	1	3	3	4.78	4.29	2.21	0	0	1	1	0	0	1	1	1	1	2.25	2.5	2.5	2.66667
27	1322	70	2	2	2	2	3	3	4	2	3	3	2	2	2	2	4	5	5	6	5	5	5	5	4	4	4	4	1	2	2	2	4.78	4.29	2.21	1	1	0	0	1	0	1	1	1	0	2	3	2.33333	2.66667
27	1323	70	2	2	2	3	2	2	2	3	2	2	2	3	2	2	4	5	5	6	6	5	5	4	4	4	4	4	1	1	2	2	4.78	4.29	2.21	1	0	0	1	0	0	1	1	1	1	2.25	2.25	2.33333	2.66667
27	1324	70	2	2	2	3	2	3	3	2	2	3	2	3	2	2	4	5	4	5	4	4	4	4	4	3	3	3	2	1	3	3	4.78	4.29	2.21	0	0	1	1	0	0	1	1	0	0	2.25	2.5	2.5	2.66667
28	1325	71	1	1	1	1	1	1	1	2	1	2	2	1	1	1	2	6	6	6	6	6	6	6	6	6	6	6	2	2	2	1	5.13	5.08	2.86	0	0	0	1	1	0	0	1	1	0	1	1	1.66667	1.33333
28	1326	71	1	1	1	1	1	1	1	3	1	1	1	1	1	1	1	6	6	6	6	6	5	5	5	5	6	6	2	2	2	1	5.13	5.08	2.86	1	0	0	0	1	0	0	1	0	0	1	1	1.33333	1
28	1327	71	1	1	1	1	1	1	1	2	1	1	2	1	1	1	2	6	6	6	6	6	6	6	6	6	6	6	4	4	4	4	5.13	5.08	2.86	0	1	0	1	0	0	0	1	1	0	1	1	1.33333	1.33333
28	1328	71	1	1	1	1	1	1	1	1	1	1	1	1	1	1	2	6	6	6	6	6	7	7	7	7	7	7	4	4	4	4	5.13	5.08	2.86	1	0	1	1	1	0	0	1	1	0	1	1	1.16667	1.33333
28	1329	71	1	1	1	1	1	1	2	1	1	1	1	1	1	1	2	5	5	5	5	5	6	6	6	6	6	6	4	4	4	4	5.13	5.08	2.86	1	0	1	0	0	0	0	1	0	0	1	1.5	1	1.33333
28	1330	71	1	1	1	1	1	1	1	2	1	1	1	1	1	1	2	6	6	5	6	6	6	6	6	6	6	6	3	3	3	2	5.13	5.08	2.86	1	0	0	1	1	0	0	1	1	0	1	1	1.16667	1.33333
28	1331	71	1	1	1	1	1	1	1	1	1	1	1	1	1	1	1	4	4	4	4	4	5	5	5	5	5	5	2	2	2	2	5.13	5.08	2.86	1	1	1	1	0	0	0	1	0	1	1	1	1	1
28	1332	71	1	1	1	3	1	1	2	1	2	1	1	1	1	1	1	3	3	3	3	3	3	3	3	3	3	3	1	1	1	1	5.13	5.08	2.86	1	0	1	1	0	0	0	1	1	0	1.5	1.25	1.16667	1
28	1333	71	2	2	2	1	1	1	1	3	3	3	2	4	1	1	1	4	4	4	4	4	4	4	5	4	5	5	3	3	3	3	5.13	5.08	2.86	1	0	0	1	0	0	0	1	1	0	1.75	1	2.83333	1
28	1334	71	3	2	1	3	2	1	2	3	3	3	4	3	1	2	3	6	6	7	6	6	5	5	5	6	5	6	3	3	3	3	5.13	5.08	2.86	1	1	1	0	0	1	0	0	1	0	2.25	2	3	2
28	1335	71	2	2	2	2	2	3	2	2	3	2	4	3	1	1	2	6	6	6	7	7	5	5	4	5	5	4	3	3	3	3	5.13	5.08	2.86	0	1	0	1	0	0	0	0	1	1	2	2.25	2.83333	1.33333
28	1336	71	2	2	3	3	3	3	3	2	3	2	3	3	2	2	4	5	5	6	5	5	4	4	5	4	4	5	1	1	3	3	5.13	5.08	2.86	0	0	1	1	0	0	0	0	1	0	2.5	3	2.5	2.66667
28	1337	71	3	3	3	3	2	3	3	2	3	2	3	3	2	2	3	4	4	4	4	4	5	5	5	5	5	5	3	3	3	3	5.13	5.08	2.86	0	0	0	1	0	0	0	1	0	0	3	2.5	2.5	2.33333
28	1338	71	2	2	2	2	2	2	2	2	3	2	2	1	2	2	3	4	4	4	4	4	3	3	3	2	2	2	1	2	2	2	5.13	5.08	2.86	0	1	0	1	1	0	0	0	0	0	2	2	2.16667	2.33333
28	1339	71	2	3	2	3	2	3	2	2	2	3	3	3	1	1	1	5	4	4	5	6	6	5	5	6	6	5	5	5	6	5	5.13	5.08	2.86	0	1	0	0	0	0	0	0	1	0	2.5	2	2.5	1
28	1340	71	1	1	1	1	1	1	1	2	1	1	1	1	1	1	2	6	6	5	6	6	6	6	6	6	6	6	3	3	3	2	5.13	5.08	2.86	1	0	0	0	1	0	1	1	1	1	1	1	1.16667	1.33333
28	1341	71	1	1	1	1	1	1	1	1	1	1	1	1	1	1	2	6	6	7	7	6	6	6	6	6	6	6	2	2	2	1	5.13	5.08	2.86	1	1	1	1	0	0	1	1	1	1	1	1	1	1.33333
28	1342	71	1	1	3	2	3	2	2	2	2	2	1	1	1	1	3	4	4	5	5	5	4	3	3	3	4	4	2	2	2	2	5.13	5.08	2.86	1	1	0	0	0	0	1	1	1	1	1.75	2.25	1.5	1.66667
28	1343	71	1	2	1	2	2	2	1	3	3	2	2	3	1	1	1	6	6	5	6	7	7	6	6	7	6	6	5	5	5	5	5.13	5.08	2.86	0	0	0	0	0	0	1	1	1	0	1.5	2	2.66667	1
28	1344	71	1	1	1	1	1	1	2	1	1	1	1	1	1	1	3	4	4	4	4	4	4	4	4	4	4	4	2	2	2	2	5.13	5.08	2.86	0	1	1	0	0	0	1	1	1	0	1	1.5	1	1.66667
28	1345	71	1	1	1	1	1	1	1	1	2	1	1	1	1	1	1	4	4	4	4	4	4	4	4	4	4	4	1	4	4	4	5.13	5.08	2.86	0	1	0	0	0	0	1	1	0	0	1	1	1.33333	1
28	1346	71	1	1	1	1	1	1	2	2	2	2	2	3	1	1	2	5	7	7	5	1	5	5	5	5	5	5	1	1	3	1	5.13	5.08	2.86	1	1	0	0	0	0	1	1	1	0	1	1.25	2.16667	1.33333
28	1347	71	1	1	1	2	1	1	1	1	1	1	1	1	1	1	2	6	6	6	6	6	6	6	6	6	6	6	3	3	3	3	5.13	5.08	2.86	0	0	0	0	1	0	1	1	1	1	1.25	1	1	1.33333
28	1348	71	1	1	1	2	1	1	1	1	1	1	1	1	1	1	3	5	5	5	5	5	5	5	5	5	5	5	3	3	3	3	5.13	5.08	2.86	1	0	0	1	1	0	1	1	1	1	1.25	1	1	1.66667
28	1349	71	1	1	1	1	1	1	1	1	1	1	2	1	1	1	1	5	5	5	5	5	5	5	5	5	5	5	5	5	5	5	5.13	5.08	2.86	1	0	0	1	1	0	1	1	0	0	1	1	1.16667	1
28	1350	72	1	1	1	1	1	1	1	4	1	3	3	1	1	1	2	4	4	4	5	5	4	4	4	5	5	4	2	2	2	2	4.42	4.09	2.44	1	1	1	0	0	0	1	1	1	0	1	1.25	2.66667	1.33333
28	1351	72	2	2	1	2	1	1	2	2	2	1	3	2	1	2	2	5	5	6	4	4	5	5	5	6	5	4	3	3	3	3	4.42	4.09	2.44	0	0	0	0	0	0	1	1	0	0	1.75	1.5	2	1.66667
28	1352	72	2	1	2	1	3	2	3	3	3	3	4	3	1	1	3	5	4	4	4	5	5	6	5	5	6	6	3	3	3	3	4.42	4.09	2.44	1	0	1	1	0	0	1	1	0	0	1.5	2.75	3	1.66667
28	1353	72	2	2	1	3	2	2	2	2	2	3	2	2	2	2	4	4	4	5	4	3	3	3	3	4	4	3	2	2	2	2	4.42	4.09	2.44	0	1	0	0	0	0	1	1	0	0	2	2.25	2.16667	2.66667
28	1354	72	3	4	3	3	2	2	2	3	4	4	4	5	1	1	2	5	5	5	4	4	4	4	5	4	5	5	3	3	3	3	4.42	4.09	2.44	1	0	1	1	0	0	1	1	1	1	3.25	2.25	3.83333	1.33333
28	1355	72	2	2	2	2	2	2	3	3	2	2	3	2	1	1	3	6	6	6	6	6	5	5	6	6	6	6	3	3	2	2	4.42	4.09	2.44	1	0	0	1	1	0	1	1	1	0	2	2.25	2.33333	1.66667
28	1356	72	2	3	3	3	3	3	3	2	2	3	3	2	1	1	2	4	4	5	4	4	3	3	3	4	3	3	2	2	4	4	4.42	4.09	2.44	1	0	1	1	0	0	1	1	0	0	2.75	2.75	2.33333	1.33333
28	1357	72	2	2	2	2	2	2	3	3	2	2	3	2	1	1	3	6	6	6	6	6	5	5	6	6	6	6	3	3	2	2	4.42	4.09	2.44	1	0	1	0	0	0	1	1	1	0	2	2.25	2.33333	1.66667
28	1358	72	2	2	2	3	2	3	3	2	2	3	2	3	2	2	4	5	4	5	4	4	4	4	4	3	3	3	2	1	3	3	4.42	4.09	2.44	0	0	1	1	0	0	1	1	0	0	2.25	2.5	2.5	2.66667
28	1359	72	2	2	3	3	2	2	3	2	2	3	3	2	2	2	4	4	4	5	5	4	4	4	5	5	5	4	3	3	2	2	4.42	4.09	2.44	1	0	0	1	0	0	1	1	1	0	2.5	2.5	2.33333	2.66667
28	1360	72	2	1	2	1	3	2	3	3	3	3	4	3	1	1	3	5	4	4	4	5	5	6	5	5	6	6	3	3	3	3	4.42	4.09	2.44	1	1	1	0	0	0	1	1	0	0	1.5	2.75	3	1.66667
28	1361	72	2	2	2	3	1	2	3	3	2	3	3	2	1	1	2	4	4	3	3	3	3	3	2	2	2	3	1	1	1	1	4.42	4.09	2.44	0	1	1	0	0	1	1	1	1	0	2.25	2	2.5	1.33333
28	1362	72	2	2	2	2	2	2	2	2	3	2	2	1	2	2	3	4	4	4	4	4	3	3	3	2	2	2	1	2	2	2	4.42	4.09	2.44	1	1	1	1	0	0	1	1	1	1	2	2	2.16667	2.33333
28	1363	72	2	2	1	3	2	2	2	2	2	3	2	2	2	2	4	4	4	5	4	3	3	3	3	4	4	3	2	2	2	2	4.42	4.09	2.44	0	0	1	1	0	0	1	1	0	0	2	2.25	2.16667	2.66667
28	1364	72	3	3	3	3	1	1	1	4	5	3	5	5	1	3	6	4	4	5	6	5	4	3	5	4	5	6	4	4	4	4	4.42	4.09	2.44	1	1	0	0	0	0	1	1	0	0	3	1.25	4.33333	3.33333
28	1365	72	2	2	2	3	1	2	3	3	2	3	3	2	1	1	2	4	4	3	3	3	3	3	2	2	2	3	1	1	1	1	4.42	4.09	2.44	1	1	1	1	0	0	1	1	0	0	2.25	2	2.5	1.33333
28	1366	72	4	3	3	4	3	2	2	2	2	4	5	4	2	2	4	4	4	5	4	4	4	4	3	3	3	2	1	1	1	1	4.42	4.09	2.44	1	0	1	1	0	0	1	1	1	1	3.5	2.25	3.33333	2.66667
28	1367	72	3	4	3	2	3	4	3	2	3	5	5	4	2	3	4	4	4	4	5	5	5	5	4	4	3	3	3	3	3	3	4.42	4.09	2.44	0	1	1	0	0	0	1	1	0	0	3	3	3.83333	3
28	1368	72	2	2	2	3	2	3	3	2	2	3	2	3	2	2	4	5	4	5	4	4	4	4	4	3	3	3	2	1	3	3	4.42	4.09	2.44	1	0	1	1	1	0	1	1	1	1	2.25	2.5	2.5	2.66667
28	1369	72	1	1	1	2	1	1	2	2	2	3	3	4	2	2	4	5	5	6	4	5	5	4	3	5	5	3	2	2	2	1	4.42	4.09	2.44	1	0	1	1	0	0	1	1	1	0	1.25	1.5	2.83333	2.66667
28	1370	72	2	2	1	1	1	1	1	2	2	1	2	2	1	1	2	4	4	3	4	5	4	3	4	5	4	3	3	2	3	4	4.42	4.09	2.44	0	1	0	0	0	0	1	1	1	0	1.5	1.25	1.83333	1.33333
28	1371	72	1	2	1	1	2	2	1	3	3	3	3	4	1	1	1	5	5	4	5	6	5	6	5	5	4	5	3	3	3	3	4.42	4.09	2.44	1	1	0	0	0	0	1	0	1	1	1.25	1.75	3	1
28	1372	72	2	2	3	3	2	2	3	2	2	3	3	2	2	2	4	4	4	5	5	4	4	4	5	5	5	4	3	3	2	2	4.42	4.09	2.44	1	0	1	1	0	0	1	1	1	0	2.5	2.5	2.33333	2.66667
28	1373	72	1	1	1	1	1	1	1	1	1	1	1	1	1	1	2	3	3	3	3	3	3	3	3	3	3	3	3	3	3	3	4.42	4.09	2.44	1	0	0	1	0	0	1	1	1	1	1	1	1	1.33333
28	1374	72	1	1	1	1	1	1	1	1	1	1	1	1	1	1	1	5	5	5	5	5	5	5	5	5	5	5	3	3	3	3	4.42	4.09	2.44	0	0	0	1	0	0	1	1	0	0	1	1	1	1
29	1375	73	2	3	2	3	1	1	2	2	2	1	3	2	1	1	2	4	5	4	4	5	4	3	3	4	5	4	1	1	1	1	4.7	4.96	2.57	0	0	0	1	0	0	1	1	1	1	2.5	1.5	2	1.33333
29	1376	73	2	2	3	3	2	2	3	2	2	3	3	2	2	2	4	4	4	5	5	4	4	4	5	5	5	4	3	3	2	2	4.7	4.96	2.57	1	0	1	1	0	0	1	1	1	0	2.5	2.5	2.33333	2.66667
29	1377	73	2	2	2	2	1	2	2	1	1	1	2	2	1	1	1	5	5	5	5	5	6	6	6	6	6	5	4	4	4	4	4.7	4.96	2.57	1	1	0	0	1	0	1	1	0	0	2	1.75	1.33333	1
29	1378	73	1	1	1	2	1	1	1	1	1	1	1	1	1	2	2	4	4	4	4	4	5	5	5	5	5	5	1	1	1	1	4.7	4.96	2.57	1	1	0	0	0	0	1	1	1	1	1.25	1	1.16667	1.66667
29	1379	73	1	1	1	1	1	1	1	2	1	1	1	1	1	1	2	4	4	4	4	4	5	5	5	5	5	5	2	2	2	1	4.7	4.96	2.57	1	0	0	0	0	0	1	1	1	0	1	1	1.16667	1.33333
29	1380	73	1	2	1	2	1	1	1	1	1	1	1	1	1	1	3	5	5	5	5	5	6	6	6	6	6	6	3	3	3	3	4.7	4.96	2.57	1	0	0	0	1	0	1	1	1	1	1.5	1	1	1.66667
29	1381	73	1	1	1	1	1	1	2	1	1	1	1	1	1	1	3	4	4	4	4	4	4	4	4	4	4	4	2	2	2	2	4.7	4.96	2.57	0	1	1	0	0	0	1	1	1	0	1	1.5	1	1.66667
29	1382	73	1	1	1	2	1	1	1	1	1	1	1	1	1	1	2	6	6	6	6	6	6	6	6	6	6	6	3	3	3	3	4.7	4.96	2.57	0	0	0	0	1	0	1	1	1	1	1.25	1	1	1.33333
29	1383	73	1	1	1	1	1	1	1	1	1	1	2	1	1	1	1	5	5	5	5	5	5	5	5	5	5	5	5	5	5	5	4.7	4.96	2.57	1	0	0	1	1	0	1	1	0	0	1	1	1.16667	1
29	1384	73	1	1	1	1	1	1	1	2	1	2	2	1	1	1	2	6	6	6	6	6	6	6	6	6	6	6	2	2	2	1	4.7	4.96	2.57	0	0	0	1	1	0	1	1	1	0	1	1	1.66667	1.33333
29	1385	73	2	3	3	3	3	3	3	2	2	3	3	2	1	1	2	4	4	5	4	4	3	3	3	4	3	3	2	2	4	4	4.7	4.96	2.57	1	1	1	0	0	0	1	1	1	0	2.75	2.75	2.33333	1.33333
29	1386	73	3	3	3	3	2	3	3	2	3	2	3	3	2	2	3	4	4	4	4	4	5	5	5	5	5	5	3	3	3	3	4.7	4.96	2.57	0	0	1	1	0	0	1	1	1	1	3	2.5	2.5	2.33333
29	1387	73	2	2	2	2	2	2	3	3	2	2	3	2	1	1	3	6	6	6	6	6	5	5	6	6	6	6	3	3	2	2	4.7	4.96	2.57	1	0	1	0	0	0	1	1	1	0	2	2.25	2.33333	1.66667
29	1388	73	2	2	1	1	2	1	1	1	1	1	2	1	1	1	2	5	5	5	4	5	5	4	4	5	6	5	3	3	3	3	4.7	4.96	2.57	0	0	1	0	0	0	1	1	0	1	1.5	1.5	1.33333	1.33333
29	1389	73	1	1	1	1	1	1	1	2	2	2	1	1	1	1	1	5	5	5	5	5	6	6	6	6	6	6	3	3	3	3	4.7	4.96	2.57	0	0	1	0	0	0	1	1	0	0	1	1	1.5	1
29	1390	73	1	1	1	1	1	1	1	1	1	1	1	1	1	1	2	6	6	6	6	6	6	6	6	6	6	6	2	2	2	2	4.7	4.96	2.57	1	1	1	0	0	1	1	1	0	0	1	1	1	1.33333
29	1391	73	1	1	1	1	1	1	2	2	2	2	2	3	1	1	2	5	7	7	5	1	5	5	5	5	5	5	1	1	3	1	4.7	4.96	2.57	1	1	0	0	0	0	1	1	1	0	1	1.25	2.16667	1.33333
29	1392	73	1	1	3	2	3	2	2	2	2	2	1	1	1	1	3	4	4	5	5	5	4	3	3	3	4	4	2	2	2	2	4.7	4.96	2.57	1	0	1	1	0	0	1	1	1	0	1.75	2.25	1.5	1.66667
29	1393	73	2	2	3	3	2	2	2	2	2	3	3	2	1	3	3	5	5	5	5	5	5	5	5	4	4	4	3	3	3	3	4.7	4.96	2.57	1	1	1	1	0	0	1	1	1	1	2.5	2.25	2.33333	2.33333
29	1394	73	2	3	3	3	3	3	3	2	2	3	3	2	1	1	2	4	4	5	4	4	3	3	3	4	3	3	2	2	4	4	4.7	4.96	2.57	0	0	1	1	0	0	1	1	1	0	2.75	2.75	2.33333	1.33333
29	1395	73	3	3	3	3	2	3	3	2	3	2	3	3	2	2	3	4	4	4	4	4	5	5	5	5	5	5	3	3	3	3	4.7	4.96	2.57	1	1	1	0	0	0	1	0	0	0	3	2.5	2.5	2.33333
29	1396	73	1	1	1	2	1	1	1	1	1	1	1	1	1	1	2	4	4	4	4	4	6	6	6	6	6	6	2	2	2	2	4.7	4.96	2.57	0	0	1	0	0	0	1	1	1	0	1.25	1	1.16667	1.33333
29	1397	73	1	1	1	1	1	1	1	2	1	1	1	1	1	1	1	4	4	4	4	4	6	6	6	6	6	6	2	2	2	2	4.7	4.96	2.57	0	1	0	0	0	0	1	1	0	0	1	1	1.16667	1
29	1398	73	1	1	1	1	1	1	1	1	2	1	1	1	1	1	1	4	4	4	4	4	4	4	4	4	4	4	1	4	4	4	4.7	4.96	2.57	0	1	0	0	0	0	1	1	0	0	1	1	1.33333	1
29	1399	73	1	1	1	2	1	1	1	1	1	1	1	1	1	1	3	5	5	5	5	5	5	5	5	5	5	5	3	3	3	3	4.7	4.96	2.57	1	0	0	1	1	0	1	1	1	1	1.25	1	1	1.66667
29	1400	74	1	1	1	1	1	1	1	3	1	1	1	1	1	1	1	6	6	6	6	6	5	5	5	5	6	6	2	2	2	1	4.94	4.55	2.25	1	0	0	0	1	0	0	1	0	0	1	1	1.33333	1
29	1401	74	1	1	1	1	1	1	1	2	1	1	2	1	1	1	2	6	6	6	6	6	6	6	6	6	6	6	4	4	4	4	4.94	4.55	2.25	0	1	0	1	0	0	0	1	1	0	1	1	1.33333	1.33333
29	1402	74	1	1	1	1	1	1	1	1	1	1	1	1	1	1	2	6	6	6	6	6	7	7	7	7	7	7	4	4	4	4	4.94	4.55	2.25	1	0	1	1	1	0	0	1	1	0	1	1	1.16667	1.33333
29	1403	74	1	1	1	1	1	1	2	1	1	1	1	1	1	1	2	5	5	5	5	5	6	6	6	6	6	6	4	4	4	4	4.94	4.55	2.25	1	0	1	0	0	0	0	1	0	0	1	1.5	1	1.33333
29	1404	74	1	1	1	1	1	1	1	2	1	1	1	1	1	1	2	6	6	5	6	6	6	6	6	6	6	6	3	3	3	2	4.94	4.55	2.25	1	0	0	1	1	0	0	1	1	0	1	1	1.16667	1.33333
29	1405	74	1	1	1	1	1	1	1	1	1	1	1	1	1	1	1	4	4	4	4	4	5	5	5	5	5	5	2	2	2	2	4.94	4.55	2.25	1	1	1	1	0	0	0	1	0	1	1	1	1	1
29	1406	74	1	1	1	3	1	1	2	1	2	1	1	1	1	1	1	3	3	3	3	3	3	3	3	3	3	3	1	1	1	1	4.94	4.55	2.25	1	0	1	1	0	0	0	1	1	0	1.5	1.25	1.16667	1
29	1407	74	2	2	2	2	3	3	4	2	3	3	2	2	2	2	4	5	5	6	5	5	5	5	4	4	4	4	1	2	2	2	4.94	4.55	2.25	1	0	0	0	1	0	0	1	0	0	2	3	2.33333	2.66667
29	1408	74	2	2	2	3	2	2	2	3	2	2	2	3	2	2	4	5	5	6	6	5	5	4	4	4	4	4	1	1	2	2	4.94	4.55	2.25	1	1	1	0	0	0	0	1	1	1	2.25	2.25	2.33333	2.66667
29	1409	74	3	2	2	3	2	2	3	2	2	2	3	2	2	2	4	4	4	5	4	4	4	4	3	3	3	3	2	2	4	4	4.94	4.55	2.25	1	0	1	0	0	0	0	1	1	0	2.5	2.25	2.33333	2.66667
29	1410	74	1	1	1	1	1	1	1	2	1	2	2	1	1	1	2	6	6	6	6	6	6	6	6	6	6	6	2	2	2	1	4.94	4.55	2.25	0	1	0	0	1	0	0	1	1	0	1	1	1.66667	1.33333
29	1411	74	1	1	1	1	1	1	1	3	1	1	1	1	1	1	1	6	6	6	6	6	5	5	5	5	6	6	2	2	2	1	4.94	4.55	2.25	1	0	1	0	1	0	0	1	1	1	1	1	1.33333	1
29	1412	74	2	3	2	2	3	2	2	2	2	2	3	2	2	2	5	5	4	5	4	5	5	5	4	4	5	5	3	3	1	1	4.94	4.55	2.25	0	1	1	0	0	1	0	1	1	0	2.25	2.5	2.16667	3
29	1413	74	2	2	2	3	2	3	3	3	2	3	3	2	1	1	3	5	5	5	5	4	4	4	5	4	4	4	1	1	3	3	4.94	4.55	2.25	1	1	0	1	0	0	0	1	1	0	2.25	2.5	2.5	1.66667
29	1414	74	2	2	3	3	3	3	3	2	3	2	3	3	2	2	4	5	5	6	5	5	4	4	5	4	4	5	1	1	3	3	4.94	4.55	2.25	1	0	0	1	0	0	0	1	1	1	2.5	3	2.5	2.66667
29	1415	74	3	3	3	3	2	3	3	2	3	2	3	3	2	2	3	4	4	4	4	4	5	5	5	5	5	5	3	3	3	3	4.94	4.55	2.25	0	0	1	1	0	0	0	1	1	1	3	2.5	2.5	2.33333
29	1416	74	2	2	2	3	1	2	3	3	2	3	3	2	1	1	2	4	4	3	3	3	3	3	2	2	2	3	1	1	1	1	4.94	4.55	2.25	1	1	1	0	0	1	0	0	0	1	2.25	2	2.5	1.33333
29	1417	74	2	2	2	2	2	2	2	2	3	2	2	1	2	2	3	4	4	4	4	4	3	3	3	2	2	2	1	2	2	2	4.94	4.55	2.25	1	0	0	1	0	0	0	1	1	0	2	2	2.16667	2.33333
29	1418	74	2	2	3	3	3	3	3	2	3	2	3	3	2	2	4	5	5	6	5	5	4	4	5	4	4	5	1	1	3	3	4.94	4.55	2.25	0	1	0	1	0	0	0	0	1	1	2.5	3	2.5	2.66667
29	1419	74	2	3	3	3	3	3	3	2	2	3	3	2	1	1	2	4	4	5	4	4	3	3	3	4	3	3	2	2	4	4	4.94	4.55	2.25	0	0	1	1	1	0	0	1	1	0	2.75	2.75	2.33333	1.33333
29	1420	74	2	3	3	4	2	3	3	2	3	2	3	2	2	2	4	5	6	6	5	5	4	4	5	5	5	5	1	2	2	2	4.94	4.55	2.25	1	0	1	1	1	0	0	1	1	0	3	2.5	2.33333	2.66667
29	1421	74	1	2	1	1	2	2	1	3	3	3	3	4	1	1	1	5	5	4	5	6	5	6	5	5	4	5	3	3	3	3	4.94	4.55	2.25	0	0	1	0	0	0	0	1	1	1	1.25	1.75	3	1
29	1422	74	2	2	2	3	2	3	3	2	2	3	2	3	2	2	4	5	4	5	4	4	4	4	4	3	3	3	2	1	3	3	4.94	4.55	2.25	0	0	1	1	0	0	0	1	1	1	2.25	2.5	2.5	2.66667
29	1423	74	2	2	2	2	3	3	4	2	3	3	2	2	2	2	4	5	5	6	5	5	5	5	4	4	4	4	1	2	2	2	4.94	4.55	2.25	1	1	0	0	1	0	0	1	1	0	2	3	2.33333	2.66667
29	1424	74	2	2	2	3	2	2	2	3	2	2	2	3	2	2	4	5	5	6	6	5	5	4	4	4	4	4	1	1	2	2	4.94	4.55	2.25	1	0	0	1	0	0	0	1	1	1	2.25	2.25	2.33333	2.66667
30	1425	75	1	1	1	2	1	1	1	1	1	1	1	1	1	2	2	4	4	4	4	4	5	5	5	5	5	5	1	1	1	1	4.88	5.07	2.98	1	1	0	0	0	0	1	1	1	1	1.25	1	1.16667	1.66667
30	1426	75	1	1	1	1	1	1	1	2	2	2	1	1	1	1	1	5	5	5	5	5	6	6	6	6	6	6	3	3	3	3	4.88	5.07	2.98	0	0	1	0	0	0	1	1	0	0	1	1	1.5	1
30	1427	75	1	1	1	2	1	1	1	1	1	1	1	1	1	1	2	4	4	4	4	4	6	6	6	6	6	6	2	2	2	2	4.88	5.07	2.98	0	0	1	0	0	0	1	1	1	0	1.25	1	1.16667	1.33333
30	1428	75	1	1	1	1	1	1	1	2	1	1	1	1	1	1	2	4	4	4	4	4	5	5	5	5	5	5	2	2	2	1	4.88	5.07	2.98	1	0	0	0	0	0	1	1	1	0	1	1	1.16667	1.33333
30	1429	75	1	2	1	2	1	1	1	1	1	1	1	1	1	1	3	5	5	5	5	5	6	6	6	6	6	6	3	3	3	3	4.88	5.07	2.98	1	0	0	0	1	0	1	1	1	1	1.5	1	1	1.66667
30	1430	75	1	1	1	1	1	1	1	2	1	1	1	1	1	1	1	4	4	4	4	4	6	6	6	6	6	6	2	2	2	2	4.88	5.07	2.98	0	1	0	0	0	0	1	1	0	0	1	1	1.16667	1
30	1431	75	1	1	1	1	1	1	1	2	1	1	1	1	1	1	2	6	6	5	6	6	6	6	6	6	6	6	3	3	3	2	4.88	5.07	2.98	1	0	0	0	1	0	1	1	1	1	1	1	1.16667	1.33333
30	1432	75	1	1	1	1	1	1	1	1	1	1	1	1	1	1	2	6	6	7	7	6	6	6	6	6	6	6	2	2	2	1	4.88	5.07	2.98	1	1	1	1	0	0	1	1	1	1	1	1	1	1.33333
30	1433	75	1	1	3	2	3	2	2	2	2	2	1	1	1	1	3	4	4	5	5	5	4	3	3	3	4	4	2	2	2	2	4.88	5.07	2.98	1	1	0	0	0	0	1	1	1	1	1.75	2.25	1.5	1.66667
30	1434	75	1	2	1	2	2	2	1	3	3	2	2	3	1	1	1	6	6	5	6	7	7	6	6	7	6	6	5	5	5	5	4.88	5.07	2.98	0	0	0	0	0	0	1	1	1	0	1.5	2	2.66667	1
30	1435	75	2	2	2	3	2	3	3	2	2	3	2	3	2	2	4	5	4	5	4	4	4	4	4	3	3	3	2	1	3	3	4.88	5.07	2.98	0	0	1	1	0	0	1	1	0	0	2.25	2.5	2.5	2.66667
30	1436	75	3	4	3	3	2	2	2	3	4	4	4	5	1	1	2	5	5	5	4	4	4	4	5	4	5	5	3	3	3	3	4.88	5.07	2.98	1	0	0	1	0	0	1	1	1	1	3.25	2.25	3.83333	1.33333
30	1437	75	2	4	4	4	2	2	2	3	4	4	5	4	1	1	3	6	6	5	5	5	4	4	5	4	3	3	2	2	2	2	4.88	5.07	2.98	1	0	1	1	0	0	0	1	1	0	3.5	2	3.83333	1.66667
30	1438	75	3	2	1	2	3	2	2	3	4	3	2	2	1	1	2	6	6	6	6	5	5	5	4	6	5	5	3	3	3	3	4.88	5.07	2.98	1	0	0	0	1	0	0	1	1	0	2	2.25	2.83333	1.33333
30	1439	75	2	2	2	2	3	3	4	2	3	3	1	1	1	1	1	5	5	4	4	4	4	4	4	3	4	3	2	2	2	2	4.88	5.07	2.98	1	0	1	1	1	0	0	1	0	1	2	3.25	2.16667	1
30	1440	75	2	2	2	2	1	2	2	1	1	1	2	2	1	1	1	5	5	5	5	5	6	6	6	6	6	5	4	4	4	4	4.88	5.07	2.98	0	0	0	1	1	0	0	1	0	0	2	1.75	1.33333	1
30	1441	75	2	2	1	1	2	1	1	1	1	1	2	1	1	1	2	5	5	5	4	5	5	4	4	5	6	5	3	3	3	3	4.88	5.07	2.98	1	1	0	0	0	0	0	1	0	1	1.5	1.5	1.33333	1.33333
30	1442	75	2	3	2	2	2	2	3	3	2	4	5	4	1	1	2	5	5	6	6	6	6	6	7	7	7	7	4	4	4	4	4.88	5.07	2.98	1	0	0	1	0	0	0	1	0	1	2.25	2.25	3.5	1.33333
30	1443	75	2	3	1	2	2	2	2	2	2	2	3	3	1	1	2	5	5	4	5	6	5	5	6	5	4	6	5	6	6	6	4.88	5.07	2.98	0	1	1	0	0	0	0	0	1	0	2	1.75	2.16667	1.33333
30	1444	75	2	2	1	3	2	2	2	2	2	3	2	2	2	2	4	4	4	5	4	3	3	3	3	4	4	3	2	2	2	2	4.88	5.07	2.98	0	1	1	0	0	0	0	1	1	1	2	2.25	2.16667	2.66667
30	1445	75	2	2	1	1	1	1	1	2	2	1	2	2	1	1	2	4	4	3	4	5	4	3	4	5	4	3	3	2	3	4	4.88	5.07	2.98	1	1	1	0	0	0	0	1	1	0	1.5	1.25	1.83333	1.33333
30	1446	75	1	2	1	1	2	2	1	3	3	3	3	4	1	1	1	5	5	4	5	6	5	6	5	5	4	5	3	3	3	3	4.88	5.07	2.98	1	0	1	1	0	0	0	1	1	0	1.25	1.75	3	1
30	1447	75	1	2	1	2	2	2	1	3	3	2	2	3	1	1	1	6	6	5	6	7	7	6	6	7	6	6	5	5	5	5	4.88	5.07	2.98	1	1	1	1	0	0	0	1	1	1	1.5	2	2.66667	1
30	1448	75	2	3	2	3	2	3	2	2	2	3	3	3	1	1	1	5	4	4	5	6	6	5	5	6	6	5	5	5	6	5	4.88	5.07	2.98	1	0	0	0	1	0	0	1	0	0	2.5	2	2.5	1
30	1449	75	3	4	3	2	3	4	3	2	3	5	5	4	2	3	4	4	4	4	5	5	5	5	4	4	3	3	3	3	3	3	4.88	5.07	2.98	0	0	1	1	0	0	0	1	1	1	3	3	3.83333	3
30	1450	76	2	2	1	2	2	2	3	3	2	4	5	3	1	1	2	5	5	6	6	6	4	4	4	3	3	3	2	2	2	2	4.77	4.47	2.69	1	1	1	0	0	0	0	1	1	0	1.75	2.5	3.33333	1.33333
30	1451	76	2	2	2	2	2	2	2	3	4	4	4	3	1	1	2	4	4	4	5	5	4	3	3	3	3	4	2	2	2	2	4.77	4.47	2.69	0	1	1	0	0	0	0	1	1	1	2	2	3.66667	1.33333
30	1452	76	1	1	1	2	1	1	2	3	2	3	2	2	1	1	2	4	4	4	4	4	3	3	3	3	3	3	2	2	2	2	4.77	4.47	2.69	1	1	1	1	0	0	0	1	1	1	1.25	1.75	2.33333	1.33333
30	1453	76	2	3	2	3	1	1	2	2	2	1	3	2	1	1	2	4	5	4	4	5	4	3	3	4	5	4	1	1	1	1	4.77	4.47	2.69	0	0	0	1	0	0	0	1	1	1	2.5	1.5	2	1.33333
30	1454	76	1	1	3	2	3	2	2	2	2	2	1	1	1	1	3	4	4	5	5	5	4	3	3	3	4	4	2	2	2	2	4.77	4.47	2.69	1	0	1	1	0	0	0	1	1	0	1.75	2.25	1.5	1.66667
30	1455	76	2	2	3	3	2	2	2	2	2	3	3	2	1	3	3	5	5	5	5	5	5	5	5	4	4	4	3	3	3	3	4.77	4.47	2.69	1	1	1	1	0	0	0	1	1	1	2.5	2.25	2.33333	2.33333
30	1456	76	2	3	3	3	3	3	3	2	2	3	3	2	1	1	2	4	4	5	4	4	3	3	3	4	3	3	2	2	4	4	4.77	4.47	2.69	1	1	1	0	0	0	0	1	1	0	2.75	2.75	2.33333	1.33333
30	1457	76	2	2	3	3	2	2	3	2	2	3	3	2	2	2	4	4	4	5	5	4	4	4	5	5	5	4	3	3	2	2	4.77	4.47	2.69	1	0	1	1	0	0	0	1	1	0	2.5	2.5	2.33333	2.66667
30	1458	76	3	3	3	3	2	3	3	2	3	2	3	3	2	2	3	4	4	4	4	4	5	5	5	5	5	5	3	3	3	3	4.77	4.47	2.69	0	0	1	1	0	0	0	1	1	1	3	2.5	2.5	2.33333
30	1459	76	2	3	3	3	3	3	3	2	2	3	3	2	1	1	2	4	4	5	4	4	3	3	3	4	3	3	2	2	4	4	4.77	4.47	2.69	0	0	1	1	0	0	0	1	1	0	2.75	2.75	2.33333	1.33333
30	1460	76	2	2	2	2	2	2	3	3	2	2	3	2	1	1	3	6	6	6	6	6	5	5	6	6	6	6	3	3	2	2	4.77	4.47	2.69	1	0	1	0	0	0	0	1	1	0	2	2.25	2.33333	1.66667
30	1461	76	2	2	2	2	1	2	2	1	1	1	2	2	1	1	1	5	5	5	5	5	6	6	6	6	6	5	4	4	4	4	4.77	4.47	2.69	1	1	0	0	1	0	0	1	0	0	2	1.75	1.33333	1
30	1462	76	2	2	1	1	2	1	1	1	1	1	2	1	1	1	2	5	5	5	4	5	5	4	4	5	6	5	3	3	3	3	4.77	4.47	2.69	0	0	1	0	0	0	0	1	0	1	1.5	1.5	1.33333	1.33333
30	1463	76	3	3	3	3	2	3	3	2	3	2	3	3	2	2	3	4	4	4	4	4	5	5	5	5	5	5	3	3	3	3	4.77	4.47	2.69	1	1	1	0	0	0	0	0	0	0	3	2.5	2.5	2.33333
30	1464	76	2	2	2	2	3	3	4	2	3	3	1	1	1	1	1	5	5	4	4	4	4	4	4	3	4	3	2	2	2	2	4.77	4.47	2.69	1	1	1	0	0	0	0	1	0	1	2	3.25	2.16667	1
30	1465	76	1	1	1	1	1	1	1	1	1	1	1	1	1	1	2	4	4	4	4	4	4	4	4	4	4	4	1	1	1	1	4.77	4.47	2.69	1	0	0	0	0	0	0	1	1	0	1	1	1	1.33333
30	1466	76	2	2	1	3	1	2	2	1	1	2	3	2	1	1	2	6	6	4	5	6	5	5	4	5	6	5	3	3	3	4	4.77	4.47	2.69	0	1	0	0	0	0	0	1	1	0	2	1.75	2	1.33333
30	1467	76	1	2	1	1	2	2	1	3	3	3	3	4	1	1	1	5	5	4	5	6	5	6	5	5	4	5	3	3	3	3	4.77	4.47	2.69	0	0	0	1	0	0	0	1	0	1	1.25	1.75	3	1
30	1468	76	1	2	1	2	2	2	1	3	3	2	2	3	1	1	1	6	6	5	6	7	7	6	6	7	6	6	5	5	5	5	4.77	4.47	2.69	1	0	1	1	0	0	0	0	0	0	1.5	2	2.66667	1
30	1469	76	2	2	2	1	1	1	1	3	3	3	2	4	1	1	1	4	4	4	4	4	4	4	5	4	5	5	3	3	3	3	4.77	4.47	2.69	1	0	0	1	0	0	0	1	1	0	1.75	1	2.83333	1
30	1470	76	3	2	1	3	2	1	2	3	3	3	4	3	1	2	3	6	6	7	6	6	5	5	5	6	5	6	3	3	3	3	4.77	4.47	2.69	1	1	1	0	0	1	0	0	1	0	2.25	2	3	2
30	1471	76	2	2	2	2	2	3	2	2	3	2	4	3	1	1	2	6	6	6	7	7	5	5	4	5	5	4	3	3	3	3	4.77	4.47	2.69	0	1	0	1	0	0	0	0	1	1	2	2.25	2.83333	1.33333
30	1472	76	2	2	3	3	3	3	3	2	3	2	3	3	2	2	4	5	5	6	5	5	4	4	5	4	4	5	1	1	3	3	4.77	4.47	2.69	0	0	1	1	0	0	0	0	1	0	2.5	3	2.5	2.66667
30	1473	76	3	3	3	3	2	3	3	2	3	2	3	3	2	2	3	4	4	4	4	4	5	5	5	5	5	5	3	3	3	3	4.77	4.47	2.69	0	0	0	1	0	0	0	1	0	0	3	2.5	2.5	2.33333
30	1474	76	3	3	3	3	2	3	3	2	3	2	3	3	2	2	3	4	4	4	4	4	5	5	5	5	5	5	3	3	3	3	4.77	4.47	2.69	1	1	1	0	0	0	0	0	0	0	3	2.5	2.5	2.33333
